# Supplementary material for: Poly[octa-μ-aqua-tetra­aqua­bis(μ-5-sul­fon­atobenzene-1,3-dicarboxyl­ato)cobalt(II)tetra­sodium]
Source: Acta Crystallogr Sect E Struct Rep Online. 2009 Mar 11;65(Pt 4):m387–8. doi: 10.1107/S1600536809008174 (PMC2968916; doi:10.1107/S1600536809008174)
Supplement: Supplementary file 1 [file e-65-0m387-sup1.cif]

##############################################################################
###                                                                        ###
###        Electronic paper (Acta Crystallographica Section E)             ###
###                                                                        ###
##############################################################################
#                                                                            #
# This CIF contains the data in a paper accepted for publication in Acta     #
# Crystallographica Section E. It conforms to the requirements of Notes      #
# for Authors for Section E, and has been peer reviewed under the auspices   #
# of the IUCr Commission on Journals.                                        #
#                                                                            #
# Full details of the Crystallographic Information File format               #
# are given in the paper "The Crystallographic Information File (CIF):       #
# a New Standard Archive File for Crystallography" by S. R. Hall, F. H.      #
# Allen and I. D. Brown [Acta Cryst. (1991), A47, 655-685].                  #
#                                                                            #
# The current version of the core CIF dictionary is obtainable from          #
# ftp://ftp.iucr.org/pub/cif_core.dic. The current version number is 2.4.    #
#                                                                            #
# Software is freely available for graphical display of the structure(s) in  #
# this CIF.  For information consult the CIF home page http://www.iucr.org/  #
# cif/home.html                                                              #
#                                                                            #
# This file may be used for bona fide research purposes within the           #
# scientific community so long as proper attribution is given to the journal # 
# article from which it was obtained.                                        #
#                                                                            #
##############################################################################
                                             
data_I
_audit_creation_method     SHELXL-97
_chemical_name_systematic
;
Poly[octa-\m-aqua-tetraaquabis(\m-5-sulfonatobenzene-1,3-
dicarboxylato)cobalt(II)tetrasodium]
;
_chemical_name_common     ?
_chemical_formula_moiety     'C16 H30 Co Na4 O26 S2'
_chemical_formula_sum     'C16 H30 Co Na4 O26 S2'
_chemical_formula_iupac     '[Co Na4 (C8 H3 O7 S)2 (H2 O)12]'
_chemical_formula_weight     853.41
_chemical_melting_point     ?
_symmetry_cell_setting     monoclinic
_symmetry_space_group_name_H-M     'P 21/n'
_symmetry_space_group_name_Hall     '-P 2yn'
loop_
    _symmetry_equiv_pos_as_xyz
    'x, y, z'
    '-x+1/2, y+1/2, -z+1/2'
    '-x, -y, -z'
    'x-1/2, -y-1/2, z-1/2'
_cell_length_a     7.8756(12)
_cell_length_b     17.294(3)
_cell_length_c     11.7700(18)
_cell_angle_alpha     90.00
_cell_angle_beta     93.281(5)
_cell_angle_gamma     90.00
_cell_volume     1600.5(4)
_cell_formula_units_Z     2
_cell_measurement_reflns_used     2508
_cell_measurement_theta_min     2.5
_cell_measurement_theta_max     25.0
_cell_measurement_temperature     295(2)
_exptl_crystal_description     chuck
_exptl_crystal_colour     red
_exptl_crystal_size_max     0.35
_exptl_crystal_size_mid     0.32
_exptl_crystal_size_min     0.25
_exptl_crystal_density_diffrn     1.771
_exptl_crystal_density_meas     ?
_exptl_crystal_density_method     'not measured'
_exptl_crystal_F_000     874
_exptl_absorpt_coefficient_mu     0.823
_exptl_absorpt_correction_type     multi-scan
_exptl_absorpt_process_details     '(<i>ABSCOR</i>; Higashi, 1995)'
_exptl_absorpt_correction_T_min     0.756
_exptl_absorpt_correction_T_max     0.819
_exptl_special_details
;
;
_diffrn_ambient_temperature     295(2)
_diffrn_radiation_type     MoK\a
_diffrn_radiation_wavelength     0.71073
_diffrn_radiation_source     'fine-focus sealed tube'
_diffrn_radiation_monochromator     graphite
_diffrn_measurement_device_type     'Rigaku R-AXIS RAPID IP'
_diffrn_measurement_method     \w
_diffrn_detector_area_resol_mean     10.0
_diffrn_reflns_number     9383
_diffrn_reflns_av_R_equivalents     0.0156
_diffrn_reflns_av_sigmaI/netI     0.0160
_diffrn_reflns_theta_min     2.10
_diffrn_reflns_theta_max     25.99
_diffrn_reflns_theta_full     25.99
_diffrn_measured_fraction_theta_max     0.993
_diffrn_measured_fraction_theta_full     0.993
_diffrn_reflns_limit_h_min     -9
_diffrn_reflns_limit_h_max     9
_diffrn_reflns_limit_k_min     -21
_diffrn_reflns_limit_k_max     21
_diffrn_reflns_limit_l_min     -14
_diffrn_reflns_limit_l_max     14
_diffrn_standards_number     0
_diffrn_standards_interval_count     0
_diffrn_standards_interval_time     0
_diffrn_standards_decay_%     ?
_refine_special_details
;
Refinement of <i>F</i>^2^ against ALL reflections. The weighted <i>R</i>-factor
<i>wR</i> and goodness of fit <i>S</i> are based on <i>F</i>^2^, conventional
<i>R</i>-factors <i>R</i> are based on <i>F</i>, with <i>F</i> set to zero for
negative <i>F</i>^2^. The threshold expression of <i>F</i>^2^ >
\s(<i>F</i>^2^) is used only for calculating <i>R</i>-factors(gt) <i>etc</i>.
and is not relevant to the choice of reflections for refinement.
<i>R</i>-factors based on <i>F</i>^2^ are statistically about twice as large
as those based on <i>F</i>, and <i>R</i>- factors based on ALL data will be
even larger.
;
_reflns_number_total     3120
_reflns_number_gt     2899
_reflns_threshold_expression     I>2\s(I)
_refine_ls_structure_factor_coef     Fsqd
_refine_ls_matrix_type     full
_refine_ls_R_factor_all     0.0267
_refine_ls_R_factor_gt     0.0245
_refine_ls_wR_factor_gt     0.0646
_refine_ls_wR_factor_ref     0.0657
_refine_ls_goodness_of_fit_ref     1.077
_refine_ls_restrained_S_all     1.077
_refine_ls_number_reflns     3120
_refine_ls_number_parameters     223
_refine_ls_number_restraints     0
_refine_ls_hydrogen_treatment     constr
_refine_ls_weighting_scheme     calc
_refine_ls_weighting_details
          'calc w=1/[\s^2^(Fo^2^)+(0.035P)^2^+0.6342P] where P=(Fo^2^+2Fc^2^)/3'
_atom_sites_solution_hydrogens     geom
_atom_sites_solution_primary     direct
_atom_sites_solution_secondary     difmap
_refine_ls_shift/su_max     0.002
_refine_ls_shift/su_mean     0.000
_refine_diff_density_max     0.417
_refine_diff_density_min     -0.399
_refine_ls_extinction_method     none
_refine_ls_extinction_coef     ?
loop_
    _atom_type_symbol
    _atom_type_description
    _atom_type_scat_dispersion_real
    _atom_type_scat_dispersion_imag
    _atom_type_scat_source
    'C' 'C' 0.0033 0.0016
                         'International Tables Vol C Tables 4.2.6.8 and 6.1.1.4'
    'H' 'H' 0.0000 0.0000
                         'International Tables Vol C Tables 4.2.6.8 and 6.1.1.4'
    'O' 'O' 0.0106 0.0060
                         'International Tables Vol C Tables 4.2.6.8 and 6.1.1.4'
    'S' 'S' 0.1246 0.1234
                         'International Tables Vol C Tables 4.2.6.8 and 6.1.1.4'
    'Co' 'Co' 0.3494 0.9721
                         'International Tables Vol C Tables 4.2.6.8 and 6.1.1.4'
    'Na' 'Na' 0.0362 0.0249
                         'International Tables Vol C Tables 4.2.6.8 and 6.1.1.4'
_computing_data_collection     'PROCESS-AUTO (Rigaku, 1998)'
_computing_cell_refinement     'PROCESS-AUTO (Rigaku, 1998)'
_computing_data_reduction     'CrystalStructure (Rigaku/MSC, 2002)'
_computing_structure_solution     'SHELXS97 (Sheldrick, 2008)'
_computing_structure_refinement     'SHELXL97 (Sheldrick, 2008)'
_computing_molecular_graphics     'ORTEP-3 for Windows (Farrugia, 1997)'
_computing_publication_material     'WinGX (Farrugia, 1999)'
loop_
    _atom_site_type_symbol
    _atom_site_label
    _atom_site_fract_x
    _atom_site_fract_y
    _atom_site_fract_z
    _atom_site_U_iso_or_equiv
    _atom_site_adp_type
    _atom_site_calc_flag
    _atom_site_refinement_flags
    _atom_site_occupancy
    _atom_site_disorder_assembly
    _atom_site_disorder_group
    Co Co 0.5000 0.5000 0.5000 0.01857(9) Uani d S 1 . .
    Na Na1 0.82210(8) 0.33026(4) 0.45527(6) 0.02963(16) Uani d . 1 . .
    Na Na2 0.40642(9) 0.26855(4) 0.19976(5) 0.02861(16) Uani d . 1 . .
    S S 0.28585(5) 0.72991(2) 0.01806(3) 0.01880(10) Uani d . 1 . .
    O O1 0.42263(15) 0.52219(6) 0.33357(9) 0.0254(2) Uani d . 1 . .
    O O2 0.42504(18) 0.40595(6) 0.25165(9) 0.0338(3) Uani d . 1 . .
    O O3 0.1617(2) 0.37979(7) -0.13019(11) 0.0444(4) Uani d . 1 . .
    O O4 0.11425(17) 0.47988(7) -0.24435(10) 0.0324(3) Uani d . 1 . .
    O O5 0.45517(15) 0.74752(7) -0.01734(10) 0.0274(3) Uani d . 1 . .
    O O6 0.25309(16) 0.76048(6) 0.12948(10) 0.0294(3) Uani d . 1 . .
    O O7 0.15486(14) 0.75313(6) -0.06860(10) 0.0266(3) Uani d . 1 . .
    O O8 0.75313(16) 0.52064(8) 0.46031(11) 0.0384(3) Uani d . 1 . .
    H H8A 0.8214 0.5439 0.5062 0.058 Uiso d R 1 . .
    H H8B 0.7812 0.5310 0.3929 0.058 Uiso d R 1 . .
    O O9 0.53565(14) 0.38179(6) 0.46304(9) 0.0240(2) Uani d . 1 . .
    H H9A 0.4672 0.3521 0.4963 0.036 Uiso d R 1 . .
    H H9B 0.5048 0.3772 0.3941 0.036 Uiso d R 1 . .
    O O10 0.70112(17) 0.26175(7) 0.28516(10) 0.0334(3) Uani d . 1 . .
    H H10A 0.7540 0.2617 0.2263 0.050 Uiso d R 1 . .
    H H10B 0.6997 0.2140 0.3027 0.050 Uiso d R 1 . .
    O O11 0.68645(15) 0.21915(7) 0.55730(11) 0.0322(3) Uani d . 1 . .
    H H11A 0.5780 0.2260 0.5709 0.048 Uiso d R 1 . .
    H H11B 0.6804 0.1860 0.5018 0.048 Uiso d R 1 . .
    O O12 0.86980(15) 0.37242(7) 0.64918(10) 0.0315(3) Uani d . 1 . .
    H H12A 0.7916 0.4045 0.6573 0.047 Uiso d R 1 . .
    H H12B 0.9542 0.3962 0.6885 0.047 Uiso d R 1 . .
    O O13 1.03883(16) 0.40306(7) 0.36711(11) 0.0354(3) Uani d . 1 . .
    H H13A 1.0031 0.4325 0.3141 0.053 Uiso d R 1 . .
    H H13B 1.1113 0.3713 0.3371 0.053 Uiso d R 1 . .
    C C1 0.4040(2) 0.47732(9) 0.24890(13) 0.0208(3) Uani d . 1 . .
    C C2 0.3461(2) 0.51502(9) 0.13824(13) 0.0210(3) Uani d . 1 . .
    C C3 0.3431(2) 0.59494(8) 0.12797(12) 0.0208(3) Uani d . 1 . .
    H H3 0.3844 0.6260 0.1879 0.025 Uiso calc R 1 . .
    C C4 0.27793(19) 0.62793(8) 0.02779(12) 0.0190(3) Uani d . 1 . .
    C C5 0.2182(2) 0.58293(9) -0.06349(13) 0.0212(3) Uani d . 1 . .
    H H5 0.1747 0.6061 -0.1303 0.025 Uiso calc R 1 . .
    C C6 0.2241(2) 0.50268(8) -0.05391(13) 0.0222(3) Uani d . 1 . .
    C C7 0.2891(2) 0.46985(9) 0.04690(13) 0.0238(3) Uani d . 1 . .
    H H7 0.2944 0.4163 0.0532 0.029 Uiso calc R 1 . .
    C C8 0.1620(2) 0.45023(9) -0.15059(13) 0.0244(3) Uani d . 1 . .
loop_
    _atom_site_aniso_label
    _atom_site_aniso_U_11
    _atom_site_aniso_U_22
    _atom_site_aniso_U_33
    _atom_site_aniso_U_12
    _atom_site_aniso_U_13
    _atom_site_aniso_U_23
    Co 0.02424(17) 0.01734(15) 0.01366(15) 0.00223(11) -0.00299(11) -0.00032(10)
    Na1 0.0267(4) 0.0352(4) 0.0267(3) 0.0019(3) -0.0009(3) 0.0029(3)
    Na2 0.0307(4) 0.0317(4) 0.0234(3) -0.0005(3) 0.0014(3) -0.0039(3)
    S 0.0222(2) 0.01579(17) 0.01856(19) -0.00060(13) 0.00249(14) 0.00052(13)
    O1 0.0398(7) 0.0203(5) 0.0152(5) 0.0030(5) -0.0061(5) -0.0009(4)
    O2 0.0610(9) 0.0191(6) 0.0200(6) 0.0054(5) -0.0091(5) 0.0002(4)
    O3 0.0828(11) 0.0193(6) 0.0289(7) -0.0026(6) -0.0164(7) -0.0035(5)
    O4 0.0490(8) 0.0294(6) 0.0178(6) 0.0020(5) -0.0087(5) -0.0020(5)
    O5 0.0246(6) 0.0290(6) 0.0288(6) -0.0064(5) 0.0045(5) -0.0014(5)
    O6 0.0445(7) 0.0214(5) 0.0233(6) -0.0008(5) 0.0098(5) -0.0034(4)
    O7 0.0267(6) 0.0243(5) 0.0284(6) 0.0028(5) -0.0010(5) 0.0059(5)
    O8 0.0302(7) 0.0608(8) 0.0242(6) -0.0087(6) 0.0021(5) -0.0028(6)
    O9 0.0324(6) 0.0194(5) 0.0196(5) 0.0014(4) -0.0048(4) -0.0005(4)
    O10 0.0469(8) 0.0290(6) 0.0246(6) 0.0013(5) 0.0035(5) 0.0039(5)
    O11 0.0273(7) 0.0309(6) 0.0379(7) 0.0038(5) -0.0036(5) -0.0058(5)
    O12 0.0329(7) 0.0296(6) 0.0315(6) 0.0027(5) -0.0013(5) -0.0076(5)
    O13 0.0377(7) 0.0306(6) 0.0380(7) 0.0067(5) 0.0035(6) 0.0064(5)
    C1 0.0270(8) 0.0190(7) 0.0159(7) 0.0000(6) -0.0023(6) 0.0005(6)
    C2 0.0270(8) 0.0202(7) 0.0155(7) 0.0008(6) -0.0020(6) -0.0001(6)
    C3 0.0268(8) 0.0199(7) 0.0155(7) -0.0013(6) -0.0002(6) -0.0027(6)
    C4 0.0219(8) 0.0158(7) 0.0196(7) -0.0004(6) 0.0026(6) 0.0004(6)
    C5 0.0264(8) 0.0210(7) 0.0158(7) 0.0004(6) -0.0018(6) 0.0022(6)
    C6 0.0284(9) 0.0216(8) 0.0163(8) -0.0006(6) -0.0015(6) -0.0010(6)
    C7 0.0344(9) 0.0171(7) 0.0195(8) -0.0004(6) -0.0025(6) 0.0006(6)
    C8 0.0315(9) 0.0229(8) 0.0182(8) 0.0004(6) -0.0030(6) -0.0023(6)
_geom_special_details
;
All e.s.d.'s (except the e.s.d. in the dihedral angle between two l.s. planes)
are estimated using the full covariance matrix. The cell e.s.d.'s are taken
into account individually in the estimation of e.s.d.'s in distances, angles
and torsion angles; correlations between e.s.d.'s in cell parameters are only
used when they are defined by crystal symmetry. An approximate (isotropic)
treatment of cell e.s.d.'s is used for estimating e.s.d.'s involving l.s.
planes.
;
loop_
    _geom_bond_atom_site_label_1
    _geom_bond_atom_site_label_2
    _geom_bond_site_symmetry_2
    _geom_bond_distance
    _geom_bond_publ_flag
    Co O1 3_666 2.0541(11) ?
    Co O1 . 2.0541(11) y
    Co O8 . 2.1039(13) y
    Co O8 3_666 2.1039(13) ?
    Co O9 3_666 2.1122(11) ?
    Co O9 . 2.1122(11) y
    Na1 O5 2_645 2.3477(13) y
    Na1 O9 . 2.4322(13) y
    Na1 O10 . 2.4702(14) y
    Na1 O11 . 2.5343(15) y
    Na1 O12 . 2.4048(14) y
    Na1 O13 . 2.4037(15) y
    Na2 O2 . 2.4557(13) y
    Na2 O5 3_665 2.4785(13) y
    Na2 O6 2_545 2.4344(13) y
    Na2 O10 . 2.4787(15) y
    Na2 O11 4_565 2.3506(14) y
    Na2 O12 4_565 2.5222(14) y
    S O6 . 1.4508(12) ?
    S O5 . 1.4519(12) ?
    S O7 . 1.4647(12) ?
    S C4 . 1.7688(14) ?
    O1 C1 . 1.2648(18) ?
    O2 C1 . 1.2456(19) ?
    O3 C8 . 1.242(2) ?
    O4 C8 . 1.2550(19) ?
    O8 H8A . 0.8421 ?
    O8 H8B . 0.8549 ?
    O9 H9A . 0.8546 ?
    O9 H9B . 0.8373 ?
    O10 H10A . 0.8284 ?
    O10 H10B . 0.8512 ?
    O11 H11A . 0.8860 ?
    O11 H11B . 0.8680 ?
    O12 H12A . 0.8381 ?
    O12 H12B . 0.8887 ?
    O13 H13A . 0.8406 ?
    O13 H13B . 0.8803 ?
    C1 C2 . 1.504(2) ?
    C2 C7 . 1.383(2) ?
    C2 C3 . 1.388(2) ?
    C3 C4 . 1.382(2) ?
    C3 H3 . 0.9300 ?
    C4 C5 . 1.387(2) ?
    C5 C6 . 1.393(2) ?
    C5 H5 . 0.9300 ?
    C6 C7 . 1.387(2) ?
    C6 C8 . 1.514(2) ?
    C7 H7 . 0.9300 ?
loop_
    _geom_angle_atom_site_label_1
    _geom_angle_atom_site_label_2
    _geom_angle_atom_site_label_3
    _geom_angle_site_symmetry_1
    _geom_angle_site_symmetry_3
    _geom_angle
    _geom_angle_publ_flag
    O1 Co O1 3_666 . 180.0000(10)
                                ?
    O1 Co O8 . . 89.41(5) ?
    O1 Co O8 . 3_666 90.59(5) ?
    O8 Co O8 . 3_666 180.00(8) ?
    O1 Co O9 . 3_666 88.85(4) ?
    O8 Co O9 . 3_666 91.17(5) ?
    O1 Co O9 . . 91.15(4) ?
    O8 Co O9 . . 88.83(5) ?
    O9 Co O9 3_666 . 180.0 ?
    O5 Na1 O13 2_645 . 85.25(5) ?
    O5 Na1 O12 2_645 . 79.41(5) ?
    O13 Na1 O12 . . 100.06(5) ?
    O5 Na1 O9 2_645 . 152.84(5) ?
    O13 Na1 O9 . . 120.49(5) ?
    O12 Na1 O9 . . 87.02(4) ?
    O5 Na1 O10 2_645 . 101.92(5) ?
    O13 Na1 O10 . . 98.73(5) ?
    O12 Na1 O10 . . 161.21(5) ?
    O9 Na1 O10 . . 83.72(4) ?
    O5 Na1 O11 2_645 . 73.63(4) ?
    O13 Na1 O11 . . 158.54(5) ?
    O12 Na1 O11 . . 80.06(5) ?
    O9 Na1 O11 . . 80.96(4) ?
    O10 Na1 O11 . . 82.35(5) ?
    O11 Na2 O6 4_565 2_545 101.54(5) ?
    O11 Na2 O2 4_565 . 96.94(5) ?
    O6 Na2 O2 2_545 . 82.90(4) ?
    O11 Na2 O5 4_565 3_665 74.63(5) ?
    O6 Na2 O5 2_545 3_665 169.14(5) ?
    O2 Na2 O5 . 3_665 107.52(5) ?
    O11 Na2 O10 4_565 . 158.18(5) ?
    O6 Na2 O10 2_545 . 100.25(5) ?
    O2 Na2 O10 . . 84.48(5) ?
    O5 Na2 O10 3_665 . 84.15(5) ?
    O11 Na2 O12 4_565 4_565 81.34(4) ?
    O6 Na2 O12 2_545 4_565 94.71(4) ?
    O2 Na2 O12 . 4_565 176.74(5) ?
    O5 Na2 O12 3_665 4_565 74.76(4) ?
    O10 Na2 O12 . 4_565 98.15(4) ?
    O11 Na2 Na1 4_565 4_565 48.51(4) ?
    O6 Na2 Na1 2_545 4_565 126.05(4) ?
    O2 Na2 Na1 . 4_565 134.99(4) ?
    O5 Na2 Na1 3_665 4_565 43.99(3) ?
    O10 Na2 Na1 . 4_565 117.07(4) ?
    O12 Na2 Na1 4_565 4_565 45.26(3) ?
    O6 S O5 . . 113.37(7) ?
    O6 S O7 . . 112.02(7) ?
    O5 S O7 . . 111.38(7) ?
    O6 S C4 . . 107.22(7) ?
    O5 S C4 . . 105.31(7) ?
    O7 S C4 . . 107.00(7) ?
    C1 O1 Co . . 130.65(10) ?
    C1 O2 Na2 . . 161.18(11) ?
    S O5 Na1 . 2_655 136.11(7) ?
    S O5 Na2 . 3_665 132.98(7) ?
    Na1 O5 Na2 2_655 3_665 88.86(4) ?
    S O6 Na2 . 2 153.39(8) ?
    Co O8 H8A . . 121.1 ?
    Co O8 H8B . . 122.7 ?
    H8A O8 H8B . . 107.8 ?
    Co O9 Na1 . . 119.79(5) ?
    Co O9 H9A . . 113.1 ?
    Na1 O9 H9A . . 114.1 ?
    Co O9 H9B . . 104.8 ?
    Na1 O9 H9B . . 98.5 ?
    H9A O9 H9B . . 103.4 ?
    Na1 O10 Na2 . . 127.93(6) ?
    Na1 O10 H10A . . 119.3 ?
    Na2 O10 H10A . . 99.5 ?
    Na1 O10 H10B . . 106.2 ?
    Na2 O10 H10B . . 96.8 ?
    H10A O10 H10B . . 102.5 ?
    Na2 O11 Na1 4_666 . 87.47(5) ?
    Na2 O11 H11A 4_666 . 122.5 ?
    Na1 O11 H11A . . 114.9 ?
    Na2 O11 H11B 4_666 . 127.1 ?
    Na1 O11 H11B . . 98.6 ?
    H11A O11 H11B . . 102.3 ?
    Na1 O12 Na2 . 4_666 86.59(4) ?
    Na1 O12 H12A . . 103.5 ?
    Na2 O12 H12A 4_666 . 133.4 ?
    Na1 O12 H12B . . 134.9 ?
    Na2 O12 H12B 4_666 . 104.6 ?
    H12A O12 H12B . . 99.6 ?
    Na1 O13 H13A . . 114.9 ?
    Na1 O13 H13B . . 109.8 ?
    H13A O13 H13B . . 106.1 ?
    O2 C1 O1 . . 125.33(14) ?
    O2 C1 C2 . . 119.03(13) ?
    O1 C1 C2 . . 115.60(13) ?
    C7 C2 C3 . . 119.46(14) ?
    C7 C2 C1 . . 119.83(13) ?
    C3 C2 C1 . . 120.67(13) ?
    C4 C3 C2 . . 119.29(13) ?
    C4 C3 H3 . . 120.4 ?
    C2 C3 H3 . . 120.4 ?
    C3 C4 C5 . . 121.49(13) ?
    C3 C4 S . . 117.01(11) ?
    C5 C4 S . . 121.40(11) ?
    C4 C5 C6 . . 119.21(14) ?
    C4 C5 H5 . . 120.4 ?
    C6 C5 H5 . . 120.4 ?
    C7 C6 C5 . . 119.09(14) ?
    C7 C6 C8 . . 119.03(13) ?
    C5 C6 C8 . . 121.88(14) ?
    C2 C7 C6 . . 121.43(14) ?
    C2 C7 H7 . . 119.3 ?
    C6 C7 H7 . . 119.3 ?
    O3 C8 O4 . . 124.55(15) ?
    O3 C8 C6 . . 116.52(14) ?
    O4 C8 C6 . . 118.93(14) ?
loop_
    _geom_hbond_atom_site_label_D
    _geom_hbond_atom_site_label_H
    _geom_hbond_atom_site_label_A
    _geom_hbond_site_symmetry_A
    _geom_hbond_distance_DH
    _geom_hbond_distance_HA
    _geom_hbond_distance_DA
    _geom_hbond_angle_DHA
    _geom_hbond_publ_flag
    O8 H8A O13 3_766 0.84 2.02 2.8584(19) 172 y
    O8 H8B O4 3_665 0.85 1.98 2.8028(18) 160 y
    O9 H9A O7 2_545 0.86 2.16 2.9932(16) 164 y
    O9 H9B O2 . 0.84 1.83 2.6222(16) 158 y
    O10 H10A O7 3_665 0.83 2.04 2.8602(17) 168 y
    O10 H10B O3 4_666 0.85 1.84 2.6676(18) 165 y
    O11 H11A O7 2_545 0.89 1.89 2.7621(17) 167 y
    O11 H11B O3 4_666 0.87 1.92 2.7904(19) 175 y
    O12 H12A O1 3_666 0.84 2.12 2.9531(17) 174 y
    O12 H12B O4 1_656 0.89 2.05 2.9076(18) 162 y
    O13 H13A O4 3_665 0.84 1.93 2.7277(18) 157 y
    O13 H13B O6 2_645 0.88 2.22 2.9597(17) 142 y
    C7 H7 O11 4_565 0.93 2.49 3.371(2) 157 y
data_global
_journal_date_recd_electronic     2009-02-24
_journal_date_accepted     2009-03-05
_journal_name_full     'Acta Crystallographica, Section E'
_journal_year     2009
_journal_volume     65
_journal_issue      4
_journal_page_first     m387
_journal_page_last     m388
_journal_paper_category     QM
_journal_coeditor_code     IS2394
_publ_contact_author_name     'Prof. Duan-Jun Xu'
_publ_contact_author_address
;
Department of Chemistry
Zhejiang University
Hangzhou, 310027
P.R.China
;
_publ_contact_author_email     xudj@mail.hz.zj.cn
_publ_section_title
;\
Poly[octa-\m-aqua-tetraaquabis(\m-5-sulfonatobenzene-1,3-\
dicarboxylato)cobalt(II)tetrasodium]
;
loop_
    _publ_author_name
    _publ_author_address
    'Bing-Yu Zhang'
;
Department of Chemistry
Zhejiang University
People's Republic of China
;
    'Jing-Jing Nie'
;
Department of Chemistry
Zhejiang University
People's Republic of China
;
    'Duan-Jun Xu'
;
Department of Chemistry
Zhejiang University
People's Republic of China
;
