# Supplementary material for: Poly[octa-μ-aqua-tetra­aqua­bis(μ-5-sul­fon­atobenzene-1,3-dicarboxyl­ato)cobalt(II)tetra­sodium]
Source: Acta Crystallogr Sect E Struct Rep Online. 2009 Mar 11;65(Pt 4):m387–8. doi: 10.1107/S1600536809008174 (PMC2968916; doi:10.1107/S1600536809008174)
Supplement: Supplementary file 2 [file e-65-0m387-Isup2.hkl]

#
# h,k,l, Fc-squared, Fo-squared, sigma(Fo-squared) and status flag
#
data_I
_shelx_title ' p in P2(1)/n'
_shelx_refln_list_code          4
_shelx_F_calc_maximum      238.57
_exptl_crystal_F_000       874.00
_reflns_d_resolution_high  0.8108
 
loop_
 _symmetry_equiv_pos_as_xyz
 'x, y, z'
 '-x+1/2, y+1/2, -z+1/2'
 '-x, -y, -z'
 'x-1/2, -y-1/2, z-1/2'
 
_cell_length_a     7.8756
_cell_length_b    17.2940
_cell_length_c    11.7700
_cell_angle_alpha  90.000
_cell_angle_beta   93.281
_cell_angle_gamma  90.000
 
_shelx_F_squared_multiplier     1.000
 
loop_
 _refln_index_h
 _refln_index_k
 _refln_index_l
 _refln_F_squared_calc
 _refln_F_squared_meas
 _refln_F_squared_sigma
 _refln_observed_status
   2   0   0    11548.73    11850.12    115.55 o
   4   0   0     1492.45     1471.14     19.84 o
   6   0   0      196.34      179.93      7.53 o
   8   0   0        2.86        2.48      5.79 o
   1   1   0     4793.46     5004.80     39.85 o
   2   1   0      162.51      140.10      6.96 o
   3   1   0     7133.50     7153.22     56.41 o
   4   1   0      933.35      912.17     10.08 o
   5   1   0       73.89       72.27      3.31 o
   6   1   0     4064.95     3894.82     33.46 o
   7   1   0       27.94       39.11      3.63 o
   8   1   0       45.29       50.22      8.78 o
   9   1   0      135.76      138.91     12.37 o
   0   2   0      346.70      432.34      7.72 o
   1   2   0     1502.62     1535.32     12.50 o
   2   2   0     9584.98     9674.20     74.22 o
   3   2   0     1183.02     1216.83     11.50 o
   4   2   0      173.43      167.76      3.47 o
   5   2   0      154.22      154.39      5.75 o
   6   2   0       93.10       96.95      4.85 o
   7   2   0       91.70       91.96      4.73 o
   8   2   0     1096.40     1104.99     23.60 o
   9   2   0        4.20        4.17      4.10 o
   1   3   0     5787.27     5988.77     42.39 o
   2   3   0      484.00      567.18      6.28 o
   3   3   0       38.96       43.60      2.02 o
   4   3   0     1900.96     1729.14     22.68 o
   5   3   0      757.98      688.48      8.84 o
   6   3   0     2245.42     2184.94     21.95 o
   7   3   0     1012.52     1077.06     32.24 o
   8   3   0      931.70      908.07     27.90 o
   9   3   0       32.47       35.08      7.76 o
   0   4   0    42815.41    35448.89    486.18 o
   1   4   0     3065.74     3133.26     32.33 o
   2   4   0     3781.25     3798.04     28.86 o
   3   4   0      199.51      176.27      3.58 o
   4   4   0     2375.45     2292.27     22.34 o
   5   4   0        9.30       15.91      3.55 o
   6   4   0      305.97      293.53      7.49 o
   7   4   0      100.92      103.59      7.32 o
   8   4   0      144.75      133.19     11.35 o
   9   4   0        4.86        4.34      5.94 o
   1   5   0     4703.51     4650.37     37.62 o
   2   5   0     2035.91     2091.90     22.67 o
   3   5   0     1025.53     1020.62     10.07 o
   4   5   0     1886.71     1765.17     13.57 o
   5   5   0      242.60      216.84     11.89 o
   6   5   0      768.28      745.55     11.23 o
   7   5   0       38.83       40.44      4.47 o
   8   5   0       17.23       20.69      8.63 o
   9   5   0      524.59      602.12     33.69 o
   0   6   0     6156.30     6470.47     79.45 o
   1   6   0     3784.49     3987.17     33.39 o
   2   6   0     1326.48     1266.06     12.46 o
   3   6   0      240.21      216.64      3.88 o
   4   6   0       10.66       13.74      1.54 o
   5   6   0       30.18       39.32      2.36 o
   6   6   0      888.23      901.88     11.69 o
   7   6   0      139.02      137.45      7.17 o
   8   6   0      464.53      462.22     13.16 o
   9   6   0       42.38       50.23     12.04 o
   1   7   0      573.98      525.39      6.96 o
   2   7   0        5.98        4.57      1.82 o
   3   7   0     5242.51     5086.08     34.09 o
   4   7   0     1550.59     1523.46     12.78 o
   5   7   0      827.43      776.97      9.54 o
   6   7   0     3621.57     3503.71     33.29 o
   7   7   0      675.58      696.79     15.54 o
   8   7   0        0.78        0.00      2.69 o
   9   7   0        4.62        1.45      6.05 o
   0   8   0    55555.44    49870.10   1599.45 o
   1   8   0      293.04      262.73      4.33 o
   2   8   0      148.86      100.75      2.66 o
   3   8   0     3885.29     3905.37     26.71 o
   4   8   0     1246.00     1223.87     11.31 o
   5   8   0       78.26       75.94      3.24 o
   6   8   0        6.74        9.05      1.92 o
   7   8   0      107.52      106.91      9.07 o
   8   8   0      444.21      455.19     13.44 o
   1   9   0     6513.12     6640.98     38.14 o
   2   9   0      441.07      450.07      6.49 o
   3   9   0        4.73        4.57      1.14 o
   4   9   0       18.12       19.59      1.94 o
   5   9   0     1424.63     1373.45     14.93 o
   6   9   0      950.62      933.98     14.09 o
   7   9   0        7.92        6.82      2.98 o
   8   9   0      125.11      128.16     10.00 o
   0  10   0      537.37      644.18     11.34 o
   1  10   0      802.74      831.15      8.15 o
   2  10   0     3446.65     3375.81     28.32 o
   3  10   0        8.89        5.25      1.46 o
   4  10   0      515.40      513.09     11.00 o
   5  10   0      478.37      481.98     12.34 o
   6  10   0      208.98      200.73      6.56 o
   7  10   0       47.86       62.51      6.63 o
   8  10   0      198.90      206.68     23.93 o
   1  11   0       80.34      107.05      2.99 o
   2  11   0     1937.21     1885.54     15.42 o
   3  11   0     1140.79     1093.48     10.38 o
   4  11   0      123.43      145.34      4.40 o
   5  11   0      198.61      193.42     11.75 o
   6  11   0       19.38       20.22      4.11 o
   7  11   0     2747.20     2763.12     43.78 o
   8  11   0      143.10      153.17     12.40 o
   0  12   0     3829.33     4017.57     37.14 o
   1  12   0      417.95      441.84      8.29 o
   2  12   0      191.83      180.87      5.45 o
   3  12   0      831.28      783.49      8.77 o
   4  12   0      872.05      866.38     13.81 o
   5  12   0      425.27      438.68      8.63 o
   6  12   0      190.43      197.35     10.55 o
   7  12   0       31.47       36.86      4.97 o
   8  12   0       22.87       11.89      8.99 o
   1  13   0     1895.16     1864.01     17.24 o
   2  13   0       73.31       77.64      3.21 o
   3  13   0       22.54       30.80      2.66 o
   4  13   0      940.56      892.28     12.59 o
   5  13   0      229.95      236.15      7.25 o
   6  13   0      110.26      109.43      7.86 o
   7  13   0      101.56      107.11      7.52 o
   0  14   0      507.98      545.91     12.07 o
   1  14   0      252.89      231.97      5.55 o
   2  14   0      119.20      146.61      4.94 o
   3  14   0     1573.78     1526.19     15.80 o
   4  14   0      556.63      543.12      9.88 o
   5  14   0      390.15      391.47     10.67 o
   6  14   0       74.59       70.48      5.45 o
   7  14   0      382.96      394.97     14.55 o
   1  15   0       15.19       13.98      2.14 o
   2  15   0       42.27       34.50      2.89 o
   3  15   0     1880.56     1800.06     21.48 o
   4  15   0      219.84      212.25      8.16 o
   5  15   0      184.74      194.23     19.20 o
   6  15   0      164.10      159.22     13.38 o
   0  16   0       77.67       91.90      5.95 o
   1  16   0      109.77      138.88      4.96 o
   2  16   0      370.79      353.52      7.42 o
   3  16   0      324.42      335.24      8.74 o
   4  16   0      313.19      335.20      9.03 o
   5  16   0       53.83       49.83      5.73 o
   6  16   0      378.57      404.99     15.36 o
   1  17   0      445.48      468.84      8.78 o
   2  17   0        0.11        0.00      1.80 o
   3  17   0      551.00      509.85     11.13 o
   4  17   0      273.74      286.48     13.57 o
   5  17   0      602.14      615.33     16.56 o
   0  18   0      334.04      352.30     11.18 o
   1  18   0      444.02      442.19      8.89 o
   2  18   0       11.54        6.72      2.36 o
   3  18   0       89.31       95.52      5.77 o
   4  18   0      357.12      353.98     10.85 o
   5  18   0      100.95       79.95     20.15 o
   1  19   0       11.49       10.72      2.67 o
   2  19   0      129.68      131.90      5.55 o
   3  19   0      768.05      779.68     14.88 o
   4  19   0      184.06      205.60     20.00 o
   0  20   0      376.26      350.80     13.98 o
   1  20   0       42.81       48.62      3.93 o
   2  20   0     1023.04     1011.42     18.37 o
   3  20   0      202.08      209.85     10.11 o
   1  21   0      271.33      261.02      9.55 o
  -9   0   1       22.78       29.87     10.08 o
  -7   0   1      506.25      535.10     17.47 o
  -5   0   1     1208.34     1244.50     19.89 o
  -3   0   1    23365.76    21446.84    208.41 o
  -1   0   1     2756.54     2937.07     31.01 o
   1   0   1       26.00       30.45      1.33 o
   3   0   1      456.18      617.62     12.87 o
   5   0   1      571.72      573.32     16.25 o
   7   0   1     3640.55     3458.99     86.30 o
   9   0   1       46.33       53.95     12.30 o
  -9   1   1        3.74       13.35      5.49 o
  -8   1   1       57.59       56.49      4.66 o
  -7   1   1       15.40       15.59      2.55 o
  -6   1   1       86.32       85.81      4.06 o
  -5   1   1     5386.47     5538.58     47.30 o
  -4   1   1     1388.98     1318.08     11.07 o
  -3   1   1     1177.26     1206.87     11.15 o
  -2   1   1    56915.52    50557.80    382.30 o
  -1   1   1       38.35       51.93      1.40 o
   0   1   1      980.27      976.86     11.66 o
   1   1   1     8125.65     7865.41     60.75 o
   2   1   1      302.42      283.50      4.23 o
   3   1   1     2818.09     2824.62     22.65 o
   4   1   1     2299.80     2245.79     22.06 o
   5   1   1      219.67      212.34      4.07 o
   6   1   1      540.47      549.45      9.94 o
   7   1   1      349.51      338.88     15.33 o
   8   1   1      651.91      629.68     22.64 o
   9   1   1      203.05      213.77     14.38 o
  -9   2   1      631.20      636.42     24.75 o
  -8   2   1       85.23       83.68      6.51 o
  -7   2   1       33.80       39.39      6.88 o
  -6   2   1       26.28       27.77      2.66 o
  -5   2   1     1112.51     1071.90     11.63 o
  -4   2   1     9153.23     9302.81     57.13 o
  -3   2   1     4653.40     5422.61     44.75 o
  -2   2   1      230.25      247.79      4.70 o
  -1   2   1     5354.67     5419.41     41.95 o
   0   2   1       29.95       33.86      1.19 o
   1   2   1     7130.15     7144.44    204.06 o
   2   2   1     9238.23     9534.41     83.14 o
   3   2   1     1599.88     1627.60     17.80 o
   4   2   1     1243.77     1268.60     14.05 o
   5   2   1     2142.15     2139.99     34.73 o
   6   2   1      432.12      426.38      8.97 o
   7   2   1     1202.22     1181.27     22.69 o
   8   2   1       67.28       77.76      9.33 o
   9   2   1      749.90      748.00     31.34 o
  -9   3   1        6.76       19.36      4.67 o
  -8   3   1      356.99      361.79     11.40 o
  -7   3   1      303.23      293.79     22.48 o
  -6   3   1      127.25      127.00      4.77 o
  -5   3   1      158.25      157.11     10.08 o
  -4   3   1     3615.07     3547.63     26.79 o
  -3   3   1      295.22      262.83      5.20 o
  -2   3   1     7211.69     7692.12     60.31 o
  -1   3   1     2069.63     2212.81     25.49 o
   0   3   1      907.86      932.39      8.19 o
   1   3   1     1821.86     1905.77     15.11 o
   2   3   1     1437.39     1541.23     13.30 o
   3   3   1      518.41      666.43      8.29 o
   4   3   1     1408.20     1455.78     15.83 o
   5   3   1      111.80      122.87      3.17 o
   6   3   1        8.49        8.02      2.23 o
   7   3   1       12.86       21.39      4.02 o
   8   3   1      450.96      481.81     19.92 o
   9   3   1       38.45       41.02      7.95 o
  -9   4   1      109.22      114.98     16.17 o
  -8   4   1       91.60       87.63      7.59 o
  -7   4   1      961.11      925.05     19.01 o
  -6   4   1      943.80      942.41     13.03 o
  -5   4   1      636.74      660.23      8.18 o
  -4   4   1      263.67      269.22      5.04 o
  -3   4   1        7.25        9.05      3.52 o
  -2   4   1     6260.08     6406.02     46.50 o
  -1   4   1      546.71      601.67      6.49 o
   0   4   1     1954.21     2024.75     18.30 o
   1   4   1     1534.56     1600.49     13.52 o
   2   4   1      288.68      277.82      6.82 o
   3   4   1       45.42       55.48      2.59 o
   4   4   1     3690.28     3685.23     25.70 o
   5   4   1        7.25       12.40      2.30 o
   6   4   1     2008.99     2107.23     21.55 o
   7   4   1     2313.06     2331.38     39.35 o
   8   4   1      133.98      123.17     10.78 o
   9   4   1      136.79      110.22     16.33 o
  -9   5   1       25.33       33.01      9.20 o
  -8   5   1      151.86      170.81      8.73 o
  -7   5   1      573.58      540.83     11.38 o
  -6   5   1      184.19      195.72      9.35 o
  -5   5   1      384.84      382.12      6.56 o
  -4   5   1     2360.94     2290.33     26.70 o
  -3   5   1       81.70       82.58      2.39 o
  -2   5   1     2314.37     2229.54     18.80 o
  -1   5   1     5042.36     5377.24     39.43 o
   0   5   1       80.99      108.42      2.41 o
   1   5   1    12075.77    12012.93     83.65 o
   2   5   1     1240.97     1302.13     12.35 o
   3   5   1     1010.47      840.48      8.90 o
   4   5   1      120.82      135.72      3.22 o
   5   5   1        4.59        8.16      1.33 o
   6   5   1      796.25      784.94     13.05 o
   7   5   1        9.50       12.01      3.00 o
   8   5   1      569.29      567.03     21.85 o
   9   5   1      164.21      168.36     18.81 o
  -9   6   1      520.60      499.49     20.57 o
  -8   6   1       10.27       39.25     29.13 o
  -7   6   1       12.55       16.91      2.71 o
  -6   6   1      773.43      748.10     11.71 o
  -5   6   1        3.35        7.70      3.44 o
  -4   6   1        9.10       13.56      2.09 o
  -3   6   1     4310.33     4448.99     28.06 o
  -2   6   1      979.72     1076.92     12.17 o
  -1   6   1     1394.42     1405.93     13.10 o
   0   6   1      500.94      515.67      6.37 o
   1   6   1     6046.78     6063.34     44.56 o
   2   6   1      672.30      858.58      9.48 o
   3   6   1    11021.22    10972.82     67.22 o
   4   6   1      436.72      434.27      6.10 o
   5   6   1     1120.28     1071.38     11.25 o
   6   6   1      463.79      434.65     11.01 o
   7   6   1      158.26      146.47      9.64 o
   8   6   1       74.88       73.49      9.19 o
   9   6   1      535.62      556.18     31.99 o
  -9   7   1       24.52       24.77      5.76 o
  -8   7   1       49.21       48.63      5.50 o
  -7   7   1      682.38      698.90     12.08 o
  -6   7   1      946.35      941.68     15.30 o
  -5   7   1      146.15      154.80      4.23 o
  -4   7   1      370.56      336.16      5.72 o
  -3   7   1      338.45      332.83      4.81 o
  -2   7   1      436.74      576.27      7.16 o
  -1   7   1     2267.15     2340.82     20.11 o
   0   7   1    12806.71    11902.44     83.84 o
   1   7   1     9679.08     9910.75     70.80 o
   2   7   1      126.20      119.23      2.85 o
   3   7   1      572.93      538.90      8.18 o
   4   7   1     2127.35     2024.38     15.70 o
   5   7   1       35.57       44.40      3.11 o
   6   7   1      276.43      275.56      9.66 o
   7   7   1       66.09       77.00      5.73 o
   8   7   1       13.28       14.23      5.38 o
   9   7   1       67.06       73.84     13.59 o
  -9   8   1        9.75        8.81      4.33 o
  -8   8   1      244.74      266.97     10.44 o
  -7   8   1      451.52      465.60     12.86 o
  -6   8   1     1073.16     1043.17     20.77 o
  -5   8   1      606.31      590.71      8.51 o
  -4   8   1      277.59      258.34      5.20 o
  -3   8   1     2176.03     2213.93     16.67 o
  -2   8   1      192.63      212.83      3.84 o
  -1   8   1     3090.84     3050.46     20.55 o
   0   8   1     8238.27     8707.84     57.60 o
   1   8   1      578.90      561.55      6.62 o
   2   8   1      619.63      642.37      7.45 o
   3   8   1       91.22       86.04      3.47 o
   4   8   1     1027.56     1005.37     10.52 o
   5   8   1      471.89      475.32     18.05 o
   6   8   1       10.94       11.03      3.06 o
   7   8   1     1634.10     1670.64     26.05 o
   8   8   1      342.84      382.40     26.20 o
  -8   9   1      162.90      166.05     13.84 o
  -7   9   1        0.64        1.90      2.77 o
  -6   9   1        3.83        5.09      1.70 o
  -5   9   1      135.21      133.69      4.27 o
  -4   9   1     1860.04     1837.58     16.71 o
  -3   9   1       76.94       54.84      3.23 o
  -2   9   1    14780.86    14976.64     99.07 o
  -1   9   1        8.03        6.10      1.64 o
   0   9   1      703.15      776.26      8.09 o
   1   9   1     3071.59     2973.68     19.40 o
   2   9   1     5718.76     5569.97     32.95 o
   3   9   1     2552.20     2604.74     18.01 o
   4   9   1       53.38       55.46      2.51 o
   5   9   1       67.91       74.90      3.60 o
   6   9   1      412.96      440.08      9.40 o
   7   9   1        1.61        3.52      3.06 o
   8   9   1     1406.61     1503.44     48.16 o
  -8  10   1      176.88      176.23      9.25 o
  -7  10   1       91.31       97.15      6.86 o
  -6  10   1      539.85      522.55      8.78 o
  -5  10   1      634.04      597.04      9.00 o
  -4  10   1     1799.06     1705.33     16.29 o
  -3  10   1     2037.80     2127.65     17.96 o
  -2  10   1       88.17       92.13      2.72 o
  -1  10   1     3291.52     3410.80     22.19 o
   0  10   1      444.04      501.75      6.04 o
   1  10   1      699.49      656.23      7.40 o
   2  10   1      172.88      185.61      3.65 o
   3  10   1      183.01      195.04      3.85 o
   4  10   1      375.63      367.72      5.94 o
   5  10   1     1789.29     1800.85     25.62 o
   6  10   1       14.88       15.05      2.80 o
   7  10   1      482.89      485.17     25.37 o
   8  10   1      246.81      273.85     12.44 o
  -8  11   1        4.43        0.00      5.45 o
  -7  11   1       89.40       97.65      8.15 o
  -6  11   1      342.67      353.45      9.60 o
  -5  11   1       28.09       29.43      4.04 o
  -4  11   1      371.38      359.81      6.76 o
  -3  11   1       25.32       17.25      1.89 o
  -2  11   1      181.93      237.14      4.35 o
  -1  11   1      634.46      673.98      7.73 o
   0  11   1     5647.49     5433.73     33.42 o
   1  11   1       99.21      123.02      3.63 o
   2  11   1       11.19       12.00      2.36 o
   3  11   1      787.08      755.78     13.43 o
   4  11   1     2485.06     2335.39     21.86 o
   5  11   1      270.73      271.50      8.11 o
   6  11   1      314.91      319.91      9.31 o
   7  11   1        1.20        1.61      2.43 o
   8  11   1       30.62       27.49      6.72 o
  -8  12   1      266.08      283.90     22.79 o
  -7  12   1       75.30       78.64      7.75 o
  -6  12   1     1411.15     1428.80     17.48 o
  -5  12   1      313.31      292.46      6.66 o
  -4  12   1        5.50        6.48      1.74 o
  -3  12   1      782.04      852.48      9.90 o
  -2  12   1      745.85      732.89      8.42 o
  -1  12   1       19.35       15.97      1.72 o
   0  12   1     1120.67     1063.98     12.30 o
   1  12   1       11.88        8.06      1.41 o
   2  12   1       27.46       26.72      2.80 o
   3  12   1       75.31       77.10      3.15 o
   4  12   1      716.95      713.37     10.67 o
   5  12   1       44.34       55.62      7.42 o
   6  12   1      626.03      653.96     13.81 o
   7  12   1       38.17       48.80      4.83 o
  -7  13   1      273.63      275.13     12.75 o
  -6  13   1      395.83      412.32     11.09 o
  -5  13   1       90.56       95.31      4.66 o
  -4  13   1      234.01      215.94      6.07 o
  -3  13   1        0.00        2.70      1.60 o
  -2  13   1     1268.90     1273.16     12.71 o
  -1  13   1      575.53      557.65      8.99 o
   0  13   1      129.87      139.83      5.05 o
   1  13   1      194.01      216.72      4.83 o
   2  13   1      610.78      578.18     11.51 o
   3  13   1      360.28      349.81      6.27 o
   4  13   1      153.52      147.59      5.15 o
   5  13   1       70.61       71.13      7.45 o
   6  13   1      668.13      716.84     14.89 o
   7  13   1       36.53       44.31      4.78 o
  -7  14   1      100.24      116.56     11.06 o
  -6  14   1      493.69      483.32     13.77 o
  -5  14   1      210.65      208.03      7.03 o
  -4  14   1      204.88      186.95      6.57 o
  -3  14   1      235.53      232.98      6.85 o
  -2  14   1       96.49       97.42      4.08 o
  -1  14   1     1148.44     1135.09     12.98 o
   0  14   1     1492.24     1482.31     16.47 o
   1  14   1      561.35      527.41      8.08 o
   2  14   1        0.05        2.30      1.69 o
   3  14   1      383.68      375.27      6.76 o
   4  14   1      391.16      399.38      9.29 o
   5  14   1     1649.88     1653.58     25.15 o
   6  14   1       38.26       42.45      6.19 o
   7  14   1        3.93        3.77      5.60 o
  -6  15   1      396.70      427.18     16.74 o
  -5  15   1      135.89      127.82      6.15 o
  -4  15   1       42.77       45.94      4.05 o
  -3  15   1      270.22      254.88      7.46 o
  -2  15   1       56.36       65.09      3.55 o
  -1  15   1      322.10      246.37      6.33 o
   0  15   1      653.30      693.27     10.05 o
   1  15   1       61.05       58.91      5.26 o
   2  15   1     1745.98     1694.09     17.28 o
   3  15   1        3.25        1.77      1.67 o
   4  15   1      896.47      904.64     16.62 o
   5  15   1      119.36      130.46      6.99 o
   6  15   1        2.64        6.87      2.97 o
  -6  16   1      532.43      555.28     20.83 o
  -5  16   1      457.97      450.17     10.74 o
  -4  16   1      515.55      524.08     11.28 o
  -3  16   1       62.14       48.61      4.10 o
  -2  16   1      207.00      211.49      5.81 o
  -1  16   1      131.76      142.15      5.05 o
   0  16   1      716.91      657.15     11.06 o
   1  16   1     2111.96     1968.33     19.49 o
   2  16   1      327.50      346.74      7.36 o
   3  16   1      376.00      381.75      8.37 o
   4  16   1     1021.81     1023.81     20.53 o
   5  16   1      814.41      843.37     19.09 o
   6  16   1      105.72      110.20     24.98 o
  -5  17   1       26.14       26.67      4.24 o
  -4  17   1       15.34       11.77      3.58 o
  -3  17   1        0.90        0.00      2.28 o
  -2  17   1      386.05      413.27      8.34 o
  -1  17   1      171.46      161.20      5.48 o
   0  17   1      117.83      114.00      4.80 o
   1  17   1      218.96      208.80      6.01 o
   2  17   1      914.86      907.29     12.63 o
   3  17   1       11.35       10.89      2.76 o
   4  17   1      138.79      136.32     18.58 o
   5  17   1        0.00        0.84      2.87 o
  -5  18   1       58.95       83.60     10.38 o
  -4  18   1      411.67      412.03     10.73 o
  -3  18   1      501.31      549.07     12.07 o
  -2  18   1      299.26      291.67     10.14 o
  -1  18   1      183.67      202.39      6.21 o
   0  18   1       28.05       31.75      3.23 o
   1  18   1      588.41      533.88      9.73 o
   2  18   1       13.24       16.78      2.73 o
   3  18   1      895.39      893.90     22.38 o
   4  18   1      103.29      112.61      8.03 o
   5  18   1      100.31       92.57     24.49 o
  -4  19   1      139.96      160.34      9.10 o
  -3  19   1      363.25      368.05     10.25 o
  -2  19   1        1.87        3.83      2.36 o
  -1  19   1       59.15       69.09      4.37 o
   0  19   1      651.50      638.99     11.09 o
   1  19   1        3.56        5.98      2.30 o
   2  19   1      201.39      198.60      6.54 o
   3  19   1      467.15      445.11     18.76 o
   4  19   1     1212.03     1213.71     34.08 o
  -3  20   1      194.49      217.88     10.34 o
  -2  20   1        0.00        0.00      3.34 o
  -1  20   1       37.95       38.08      3.64 o
   0  20   1      287.86      271.72     10.53 o
   1  20   1      346.98      343.38     10.71 o
   2  20   1        8.75       14.52      3.50 o
   3  20   1       41.26       54.26      9.13 o
  -1  21   1        0.29        1.96      2.96 o
   0  21   1        1.79        7.26      3.36 o
   1  21   1      112.76      117.40      6.76 o
  -8   0   2        4.93        7.52      3.42 o
  -6   0   2     2558.46     2463.26     34.31 o
  -4   0   2    28469.35    27778.14    228.40 o
  -2   0   2    45756.30    40559.50    408.60 o
   0   0   2    23237.58    19712.51    233.06 o
   2   0   2     1894.46     2000.43     33.59 o
   4   0   2    10332.28     9903.90    125.25 o
   6   0   2     2673.27     2575.34     66.92 o
   8   0   2       35.84       34.98      9.87 o
  -9   1   2      198.76      222.36      9.57 o
  -8   1   2      694.09      703.31     23.21 o
  -7   1   2      599.62      578.52     10.84 o
  -6   1   2     1298.27     1289.08     27.34 o
  -5   1   2     2047.30     2097.68     20.55 o
  -4   1   2     6837.08     6984.30     64.34 o
  -3   1   2     7381.78     7429.34     59.45 o
  -2   1   2       67.69       56.88      3.23 o
  -1   1   2     3214.81     3301.23     29.76 o
   0   1   2     1360.81     1444.61     12.53 o
   1   1   2      741.80      715.47      7.67 o
   2   1   2     5182.35     5255.96     38.15 o
   3   1   2      237.59      214.39      4.50 o
   4   1   2        0.76        0.00      0.91 o
   5   1   2      826.82      802.46      9.52 o
   6   1   2      387.91      370.81     14.66 o
   7   1   2     1004.88      981.60     48.50 o
   8   1   2      423.83      429.20     18.58 o
   9   1   2      255.23      293.83     33.49 o
  -9   2   2        6.82        5.39      2.83 o
  -8   2   2      210.76      192.70      6.77 o
  -7   2   2      123.22      108.85      5.05 o
  -6   2   2       45.43       35.05      3.37 o
  -5   2   2      158.14      172.71      5.44 o
  -4   2   2     8145.31     8262.12     55.37 o
  -3   2   2       28.74       18.44      1.69 o
  -2   2   2       40.81       37.79     10.10 o
  -1   2   2     2504.76     2577.05     91.59 o
   0   2   2     1910.22     2113.38     23.32 o
   1   2   2     4552.22     4783.89     96.12 o
   2   2   2      334.67      262.03      3.80 o
   3   2   2      564.61      642.66      7.57 o
   4   2   2      790.34      794.27     10.17 o
   5   2   2      289.27      324.16      6.23 o
   6   2   2      159.51      166.02      7.69 o
   7   2   2       34.67       40.54      6.71 o
   8   2   2     1947.53     1860.26     42.41 o
   9   2   2      135.85      134.59     12.01 o
  -9   3   2      150.66      172.05     12.26 o
  -8   3   2      143.66      149.19      6.23 o
  -7   3   2     1529.47     1533.02     20.27 o
  -6   3   2       21.60       25.40      2.75 o
  -5   3   2      951.05      943.12     15.76 o
  -4   3   2      958.50     1048.75     13.13 o
  -3   3   2      149.67      155.44      4.10 o
  -2   3   2     1368.81     1448.92     14.12 o
  -1   3   2     2253.58     2406.21     18.88 o
   0   3   2     3274.76     3491.20     26.20 o
   1   3   2     1441.52     1539.72     12.84 o
   2   3   2     7378.19     7205.47     56.66 o
   3   3   2       58.30       47.22      2.04 o
   4   3   2     2534.07     2605.58     22.62 o
   5   3   2      329.32      311.32      6.00 o
   6   3   2     2308.56     2405.59     29.82 o
   7   3   2      473.31      439.31     23.43 o
   8   3   2      825.03      842.08     26.77 o
   9   3   2      140.38      141.69     17.31 o
  -9   4   2       11.89       19.80      4.73 o
  -8   4   2      455.39      453.81     15.42 o
  -7   4   2        2.08        3.94      2.00 o
  -6   4   2      881.75      799.63     12.07 o
  -5   4   2       37.92       45.54      4.37 o
  -4   4   2     9333.68     9181.57     72.34 o
  -3   4   2      349.06      396.15      7.07 o
  -2   4   2      335.15      360.92      5.53 o
  -1   4   2     1567.87     1591.79     13.71 o
   0   4   2     3455.74     3515.48     29.23 o
   1   4   2       91.22       67.15      1.82 o
   2   4   2      990.86     1003.92      9.97 o
   3   4   2     2108.74     2088.66     19.75 o
   4   4   2     1894.58     1881.08     17.68 o
   5   4   2        0.41        2.59      1.24 o
   6   4   2      506.12      413.44     44.31 o
   7   4   2       59.61       75.40      8.24 o
   8   4   2       10.96       10.54      5.17 o
   9   4   2       11.31       18.71      8.32 o
  -9   5   2      406.15      412.61     19.46 o
  -8   5   2        2.89        3.43      2.42 o
  -7   5   2       25.46       32.93      3.29 o
  -6   5   2      306.58      299.97      7.30 o
  -5   5   2     1204.51     1191.69     12.19 o
  -4   5   2      317.30      339.10      5.51 o
  -3   5   2     1548.45     1566.21     15.06 o
  -2   5   2        4.44        1.24      1.05 o
  -1   5   2     2358.04     2357.22     19.38 o
   0   5   2     1678.86     1752.52     16.78 o
   1   5   2     5581.82     5953.08     43.55 o
   2   5   2     1128.01     1018.83     13.10 o
   3   5   2     1809.23     1801.42     17.47 o
   4   5   2        6.42        4.54      1.05 o
   5   5   2      119.41      137.28      3.62 o
   6   5   2      247.19      200.88     16.33 o
   7   5   2      467.91      421.62     17.47 o
   8   5   2      446.51      455.55     27.03 o
   9   5   2      301.65      338.78     25.17 o
  -9   6   2       60.02       61.77      7.09 o
  -8   6   2      163.48      155.64      6.99 o
  -7   6   2      233.87      250.48      8.06 o
  -6   6   2      928.82      921.25     14.86 o
  -5   6   2       25.30       23.97      2.16 o
  -4   6   2      388.02      404.73      6.63 o
  -3   6   2      471.35      509.42      7.92 o
  -2   6   2     6397.78     6069.56     41.65 o
  -1   6   2     1442.38     1629.59     14.85 o
   0   6   2     1835.25     1747.46     15.32 o
   1   6   2      504.27      431.91      5.66 o
   2   6   2     1716.96     1907.18     15.85 o
   3   6   2      483.59      491.79      6.20 o
   4   6   2     1366.26     1423.20     12.94 o
   5   6   2     1178.80     1167.18     14.86 o
   6   6   2       93.46       92.45      4.32 o
   7   6   2      164.16      162.14     16.36 o
   8   6   2      128.57      118.65     10.88 o
  -9   7   2        1.58        4.96      4.75 o
  -8   7   2       44.92       36.40      4.38 o
  -7   7   2      311.44      318.99      8.26 o
  -6   7   2      147.08      144.41      5.91 o
  -5   7   2       77.63       69.56      3.82 o
  -4   7   2     2988.01     2998.74     23.19 o
  -3   7   2     3539.52     3372.24     22.81 o
  -2   7   2     3982.07     4105.56     26.31 o
  -1   7   2     6880.00     6909.24     43.69 o
   0   7   2      988.53     1100.86     11.15 o
   1   7   2     2179.46     2177.36     16.33 o
   2   7   2     4791.43     4846.65     32.28 o
   3   7   2      272.48      288.29      6.73 o
   4   7   2      901.30      911.80      9.15 o
   5   7   2      210.89      221.85      5.95 o
   6   7   2     2144.97     2096.58     41.05 o
   7   7   2      774.33      769.35     24.18 o
   8   7   2       93.75       88.52     14.68 o
  -8   8   2      116.29      118.72      7.80 o
  -7   8   2      367.59      387.42      9.21 o
  -6   8   2      346.81      368.89      8.45 o
  -5   8   2     3967.20     3900.47     29.65 o
  -4   8   2     8787.93     8579.95     55.55 o
  -3   8   2     1589.47     1604.23     14.09 o
  -2   8   2      713.13      813.07      8.22 o
  -1   8   2      918.86      984.99      9.01 o
   0   8   2     2886.57     2942.93     19.92 o
   1   8   2      361.92      359.80      4.72 o
   2   8   2     7890.89     7732.46     46.27 o
   3   8   2      774.52      786.26      8.24 o
   4   8   2     2137.77     2057.52     16.33 o
   5   8   2      413.92      399.85      8.19 o
   6   8   2      275.23      282.32      7.43 o
   7   8   2        3.30        7.98      3.58 o
   8   8   2      264.32      299.97     23.67 o
  -8   9   2       60.26       60.26      6.54 o
  -7   9   2       63.21       66.11      4.64 o
  -6   9   2      273.03      276.75      6.29 o
  -5   9   2     3668.04     3628.46     28.45 o
  -4   9   2      662.63      670.91      9.03 o
  -3   9   2      204.44      218.02      4.27 o
  -2   9   2     1372.05     1422.25     15.36 o
  -1   9   2     1333.19     1290.21     12.69 o
   0   9   2      503.19      483.82      5.57 o
   1   9   2     1377.52     1329.84     11.55 o
   2   9   2      613.45      654.96      7.34 o
   3   9   2      490.43      521.12      6.36 o
   4   9   2      221.92      204.18      4.25 o
   5   9   2     2475.26     2464.11     27.84 o
   6   9   2      168.17      173.45      6.60 o
   7   9   2      180.50      195.48     10.09 o
   8   9   2      113.93       95.08     15.04 o
  -8  10   2      106.27       99.09      7.44 o
  -7  10   2       97.88      116.27      5.79 o
  -6  10   2       53.04       58.15      3.66 o
  -5  10   2     1380.68     1330.52     23.03 o
  -4  10   2      469.79      486.72      7.77 o
  -3  10   2       40.15       51.51      2.50 o
  -2  10   2      221.59      194.88      3.80 o
  -1  10   2        6.67        3.19      1.09 o
   0  10   2       69.62       76.14      2.90 o
   1  10   2        2.72        1.64      1.11 o
   2  10   2      192.35      184.67      4.02 o
   3  10   2      833.07      839.16      9.16 o
   4  10   2     1495.75     1487.29     14.56 o
   5  10   2        3.11        4.19      2.84 o
   6  10   2      548.83      552.78     12.04 o
   7  10   2      426.69      429.56     11.14 o
  -8  11   2       23.53       24.11      5.56 o
  -7  11   2      918.30      958.54     15.63 o
  -6  11   2      200.15      217.13     10.79 o
  -5  11   2      115.88      130.91      4.61 o
  -4  11   2      964.70      966.22     12.65 o
  -3  11   2     2210.30     2174.88     20.68 o
  -2  11   2      808.24      812.09      8.55 o
  -1  11   2      178.96      157.42      4.64 o
   0  11   2       22.69       22.04      2.47 o
   1  11   2      182.34      180.16      4.12 o
   2  11   2      109.79      113.44      3.47 o
   3  11   2     2246.11     2211.93     17.86 o
   4  11   2      104.59      105.79      4.63 o
   5  11   2     1767.91     1793.69     23.55 o
   6  11   2      114.30      113.33      6.07 o
   7  11   2     1293.68     1320.25     25.11 o
  -7  12   2      319.74      324.85     11.42 o
  -6  12   2      357.00      366.59      7.86 o
  -5  12   2      794.05      763.20     11.05 o
  -4  12   2      167.82      156.28      5.47 o
  -3  12   2      511.10      507.51     11.48 o
  -2  12   2      575.46      545.57      7.53 o
  -1  12   2      543.75      538.94      7.42 o
   0  12   2     1186.77     1196.24     11.89 o
   1  12   2      209.07      208.41      4.61 o
   2  12   2       79.96       74.49      3.08 o
   3  12   2      945.96      948.82     10.61 o
   4  12   2      191.76      194.59      6.94 o
   5  12   2       43.11       46.83      4.31 o
   6  12   2      786.41      791.54     15.46 o
   7  12   2       51.05       52.50      5.01 o
  -7  13   2       28.51       26.46      6.92 o
  -6  13   2       15.34       22.88      3.39 o
  -5  13   2     1817.86     1825.75     20.32 o
  -4  13   2      905.24      880.76     12.68 o
  -3  13   2       16.47       19.03      2.41 o
  -2  13   2      630.85      593.51      8.31 o
  -1  13   2      137.49      160.75      4.24 o
   0  13   2       86.03       93.84      3.68 o
   1  13   2      499.57      495.68      7.45 o
   2  13   2      321.44      307.37      5.89 o
   3  13   2     1682.34     1646.06     18.62 o
   4  13   2     1423.47     1403.92     20.51 o
   5  13   2       22.78       25.84      3.63 o
   6  13   2      280.41      279.01      9.35 o
   7  13   2      213.37      202.19     20.12 o
  -7  14   2       22.44       21.70     11.11 o
  -6  14   2       20.21       17.77      3.21 o
  -5  14   2      303.29      299.39     11.14 o
  -4  14   2      253.79      238.65      7.30 o
  -3  14   2       92.59       88.16      4.65 o
  -2  14   2      337.87      331.14      6.24 o
  -1  14   2      139.46      129.69      4.14 o
   0  14   2      584.50      541.27      8.54 o
   1  14   2     1688.13     1635.43     15.52 o
   2  14   2        6.64        7.72      1.76 o
   3  14   2     1030.63     1007.81     12.61 o
   4  14   2      640.29      639.76     15.18 o
   5  14   2      253.36      247.32      8.65 o
   6  14   2       24.89       25.44      3.91 o
   7  14   2      180.32      189.89     11.19 o
  -6  15   2        6.86       10.14      2.82 o
  -5  15   2      412.91      402.66      9.93 o
  -4  15   2      795.33      770.20     15.73 o
  -3  15   2      321.63      332.13      8.53 o
  -2  15   2      223.79      232.54      6.74 o
  -1  15   2     3600.96     3382.84     27.63 o
   0  15   2      485.17      505.80      8.55 o
   1  15   2      188.40      204.65      7.12 o
   2  15   2       49.25       45.71      2.99 o
   3  15   2      515.42      524.36      9.06 o
   4  15   2       39.00       42.25      7.23 o
   5  15   2       72.02       71.61      5.58 o
   6  15   2       85.75       84.75      6.31 o
  -6  16   2       58.61       60.90      6.61 o
  -5  16   2       44.23       50.55      4.64 o
  -4  16   2      270.78      271.86      8.35 o
  -3  16   2      104.36      101.40      5.46 o
  -2  16   2     1124.36     1092.06     13.64 o
  -1  16   2      171.41      206.12      5.76 o
   0  16   2     1061.24     1037.56     13.17 o
   1  16   2     1012.11     1020.20     13.06 o
   2  16   2     3474.67     3321.41     28.02 o
   3  16   2      408.27      432.25     20.93 o
   4  16   2        3.34        3.66      2.45 o
   5  16   2      106.01      103.96      6.67 o
   6  16   2        2.03        5.92      4.07 o
  -5  17   2      147.34      167.82      8.14 o
  -4  17   2      107.28      106.76      6.05 o
  -3  17   2       86.65       91.22      5.49 o
  -2  17   2      184.45      179.67      5.73 o
  -1  17   2      982.12      914.26     12.67 o
   0  17   2      227.68      217.75      7.59 o
   1  17   2      532.17      544.05      9.56 o
   2  17   2       75.36       76.85      4.20 o
   3  17   2      922.57      929.69     15.29 o
   4  17   2       12.44       10.26      5.97 o
   5  17   2      877.25      938.87     28.90 o
  -5  18   2      209.37      221.05     10.46 o
  -4  18   2        9.10        7.13      2.90 o
  -3  18   2       37.95       39.24      5.80 o
  -2  18   2       66.05       48.72      4.48 o
  -1  18   2      416.37      400.37      8.45 o
   0  18   2     1294.69     1247.51     15.75 o
   1  18   2      299.49      284.90      9.12 o
   2  18   2       61.26       61.06      4.07 o
   3  18   2      107.90      112.75      7.86 o
   4  18   2      642.91      664.88     35.86 o
  -4  19   2      159.42      161.21      9.22 o
  -3  19   2      428.63      406.08     11.74 o
  -2  19   2        7.00        8.93      3.08 o
  -1  19   2      304.06      284.06      7.47 o
   0  19   2       24.95       24.94      3.08 o
   1  19   2      160.33      154.72      7.89 o
   2  19   2      137.26      150.73      6.32 o
   3  19   2      712.36      717.90     25.05 o
   4  19   2      193.67      209.49     18.50 o
  -3  20   2       66.65       86.56      8.64 o
  -2  20   2     1137.75     1075.34     21.71 o
  -1  20   2       21.01       23.09      3.57 o
   0  20   2        1.27        0.23      2.21 o
   1  20   2       70.59       94.95      6.68 o
   2  20   2     1411.72     1448.45     25.34 o
   3  20   2        0.66        0.00      8.42 o
  -1  21   2      136.98      135.57      7.61 o
   0  21   2       18.54       25.44      4.44 o
  -9   0   3       19.90       21.17      9.69 o
  -7   0   3     2836.65     2677.45     38.86 o
  -5   0   3      880.46      876.93     16.85 o
  -3   0   3      908.99      862.00     12.76 o
  -1   0   3     3207.63     3152.14     42.22 o
   1   0   3     5104.55     4999.24     51.21 o
   3   0   3    15305.54    14710.76    301.06 o
   5   0   3      221.71      212.38      7.34 o
   7   0   3     2596.37     2523.51     69.97 o
   9   0   3       20.13       21.60      9.56 o
  -9   1   3       33.71       35.38      4.49 o
  -8   1   3      196.61      189.87      7.04 o
  -7   1   3      864.07      863.47     14.90 o
  -6   1   3     3751.46     3701.93     33.31 o
  -5   1   3     1420.79     1450.43     16.30 o
  -4   1   3     3063.50     3299.55     34.98 o
  -3   1   3     4505.59     4654.11     33.10 o
  -2   1   3       84.11       67.20      1.99 o
  -1   1   3    16842.20    16895.74    141.30 o
   0   1   3     1832.19     1900.31     18.65 o
   1   1   3       36.92       30.49      1.12 o
   2   1   3     1412.85     1425.74     14.25 o
   3   1   3     7483.16     7587.41     55.00 o
   4   1   3     7218.65     7266.85     46.35 o
   5   1   3       76.22       84.82      3.87 o
   6   1   3      878.92      894.41     15.49 o
   7   1   3        4.41        0.00      3.20 o
   8   1   3      283.51      276.70     15.02 o
   9   1   3       72.71      104.13     10.90 o
  -9   2   3      450.66      469.69     14.04 o
  -8   2   3       22.54       22.53      4.18 o
  -7   2   3      195.08      191.13      6.50 o
  -6   2   3       77.19       83.09      4.77 o
  -5   2   3     1795.74     1658.04     17.89 o
  -4   2   3      562.61      590.25      7.72 o
  -3   2   3    11190.49    11365.31    131.05 o
  -2   2   3      517.89      600.32      6.90 o
  -1   2   3       10.10       12.44      1.27 o
   0   2   3        9.65        3.17      0.76 o
   1   2   3     7409.44     7420.85     58.24 o
   2   2   3      219.31      274.86      4.91 o
   3   2   3     1868.99     2024.29     16.35 o
   4   2   3      627.15      651.68      7.35 o
   5   2   3    13295.17    12802.74    147.20 o
   6   2   3     1139.74     1166.74     18.53 o
   7   2   3        2.79        2.08      5.35 o
   8   2   3      380.93      371.71     22.76 o
   9   2   3      155.73      156.01     17.62 o
  -9   3   3       19.85       15.33      3.62 o
  -8   3   3      798.07      768.76     20.06 o
  -7   3   3      173.15      162.85      6.13 o
  -6   3   3      802.24      753.39     12.18 o
  -5   3   3     2130.57     2105.37     21.37 o
  -4   3   3     2820.96     2743.94     23.98 o
  -3   3   3      390.53      346.07      5.77 o
  -2   3   3      335.59      368.80      7.09 o
  -1   3   3      858.06      750.09      7.99 o
   0   3   3     2664.48     2690.59     23.01 o
   1   3   3       71.02       65.21      1.96 o
   2   3   3      364.93      317.74      5.57 o
   3   3   3     6278.09     6549.99     44.73 o
   4   3   3     1113.10     1179.60     12.04 o
   5   3   3       14.31       12.07      1.71 o
   6   3   3      155.97      140.66     14.21 o
   7   3   3      159.59      153.44     10.76 o
   8   3   3      589.28      584.94     22.14 o
   9   3   3       34.03       44.80     11.01 o
  -9   4   3        1.82        3.33      5.76 o
  -8   4   3        0.04        0.04      2.03 o
  -7   4   3     2131.22     2031.30     23.26 o
  -6   4   3        0.27        1.07      1.67 o
  -5   4   3       20.09       17.34      1.98 o
  -4   4   3     1503.26     1483.27     14.49 o
  -3   4   3      171.70      222.74      4.98 o
  -2   4   3     4520.39     4397.31     33.71 o
  -1   4   3      470.12      486.02      6.13 o
   0   4   3      495.68      530.93      6.12 o
   1   4   3     3169.11     3371.34     26.13 o
   2   4   3     2112.32     2085.46     22.61 o
   3   4   3     1073.86      940.57     10.10 o
   4   4   3     4098.92     4346.10     31.99 o
   5   4   3       48.89       63.48      2.94 o
   6   4   3      733.90      741.22     14.36 o
   7   4   3      392.34      412.49     17.18 o
   8   4   3      114.09      126.42     30.13 o
   9   4   3      185.27      218.02     20.05 o
  -9   5   3        7.46        2.93      6.10 o
  -8   5   3      660.84      630.64     12.48 o
  -7   5   3       59.62       59.34      4.27 o
  -6   5   3     1634.29     1630.86     19.23 o
  -5   5   3       76.57       75.82      3.37 o
  -4   5   3      400.02      351.77      8.24 o
  -3   5   3      118.24      106.92      4.77 o
  -2   5   3     2182.54     2244.00     17.86 o
  -1   5   3    11941.02    11570.05     81.41 o
   0   5   3      823.31      773.07      9.60 o
   1   5   3       19.59       64.93      2.57 o
   2   5   3     4206.37     4218.55     32.64 o
   3   5   3     2617.95     2766.28     36.15 o
   4   5   3       45.54       36.30      4.15 o
   5   5   3      815.36      854.28      9.83 o
   6   5   3        5.05       10.76      2.64 o
   7   5   3      224.76      221.91     12.76 o
   8   5   3      315.44      300.26     15.99 o
  -9   6   3      460.52      481.79     16.14 o
  -8   6   3       73.48       83.55      5.75 o
  -7   6   3        3.79        4.09      2.21 o
  -6   6   3        0.22        3.74      1.71 o
  -5   6   3     1292.78     1223.30     19.79 o
  -4   6   3      256.83      273.04      6.21 o
  -3   6   3     8286.22     8259.81     55.43 o
  -2   6   3     6655.61     6857.33     40.93 o
  -1   6   3      261.98      277.38      4.72 o
   0   6   3       69.40      117.97      5.20 o
   1   6   3     1728.31     1646.50     16.53 o
   2   6   3      860.03      841.15      8.27 o
   3   6   3      736.65      738.17      7.51 o
   4   6   3      116.46       94.68      3.09 o
   5   6   3     2769.41     2703.75     30.25 o
   6   6   3      303.47      297.08      9.10 o
   7   6   3      276.89      311.76     39.04 o
   8   6   3      120.06      134.41     17.21 o
  -9   7   3       41.85       14.83      8.47 o
  -8   7   3       78.76       89.21      5.48 o
  -7   7   3       63.81       76.95      5.74 o
  -6   7   3     1136.56     1113.50     17.08 o
  -5   7   3        8.12        2.68      1.35 o
  -4   7   3     3752.83     3455.08     26.11 o
  -3   7   3      583.37      592.09      6.88 o
  -2   7   3      195.40      219.67      3.83 o
  -1   7   3     2584.05     2532.22     18.76 o
   0   7   3     4785.72     4731.79     33.75 o
   1   7   3     1653.02     1617.24     13.62 o
   2   7   3      194.25      191.56      5.33 o
   3   7   3        1.00        1.33      0.91 o
   4   7   3     4426.87     4308.89     30.74 o
   5   7   3      700.20      701.09      9.89 o
   6   7   3      605.34      634.10     12.24 o
   7   7   3      256.39      252.69     20.72 o
   8   7   3       13.59        9.87      6.61 o
  -8   8   3      399.46      419.76     10.47 o
  -7   8   3     1482.83     1429.38     19.31 o
  -6   8   3      341.29      351.05      8.43 o
  -5   8   3        1.92        3.37      1.48 o
  -4   8   3     1515.67     1519.28     17.88 o
  -3   8   3       69.18       87.39      2.94 o
  -2   8   3      409.30      455.38      5.91 o
  -1   8   3     4084.32     4070.82     26.39 o
   0   8   3      634.66      647.82      7.60 o
   1   8   3     1177.95     1179.43     11.32 o
   2   8   3      486.57      515.38      6.14 o
   3   8   3     2466.13     2411.78     18.01 o
   4   8   3       53.91       56.00      2.71 o
   5   8   3       73.80       80.26      4.59 o
   6   8   3      197.50      207.36      7.02 o
   7   8   3     1375.37     1395.05     27.09 o
   8   8   3       81.80       90.48     14.68 o
  -8   9   3      125.51      138.11      9.80 o
  -7   9   3       42.61       44.96      6.36 o
  -6   9   3      287.64      286.25      7.76 o
  -5   9   3       10.35       19.24      2.20 o
  -4   9   3      392.85      424.39      7.92 o
  -3   9   3       17.15       27.26      2.06 o
  -2   9   3     2134.01     2184.57     16.81 o
  -1   9   3     2583.12     2652.66     18.00 o
   0   9   3      266.02      269.74      4.58 o
   1   9   3     2871.61     2979.90     22.66 o
   2   9   3    12534.53    11994.19     74.11 o
   3   9   3     1746.13     1718.29     15.50 o
   4   9   3      309.68      306.51      6.29 o
   5   9   3      478.28      491.66     10.60 o
   6   9   3      106.34      109.24      5.67 o
   7   9   3        0.24        4.29      3.54 o
  -8  10   3      853.79      895.35     20.31 o
  -7  10   3      402.90      394.79      9.80 o
  -6  10   3      360.34      349.64      8.70 o
  -5  10   3      425.25      411.89      7.65 o
  -4  10   3       22.81       18.70      2.10 o
  -3  10   3     1636.82     1564.90     14.60 o
  -2  10   3      464.94      471.97      6.51 o
  -1  10   3     2679.66     2634.65     19.57 o
   0  10   3     1356.90     1350.29     12.18 o
   1  10   3     4036.52     3934.96     26.71 o
   2  10   3     1357.91     1337.04     12.25 o
   3  10   3       30.37       37.47      2.42 o
   4  10   3       29.79       39.13      2.83 o
   5  10   3     4898.06     4877.51     46.92 o
   6  10   3      599.76      587.38     12.57 o
   7  10   3        5.28        6.74      3.36 o
  -8  11   3      161.16      174.02     10.97 o
  -7  11   3      171.77      192.91      7.30 o
  -6  11   3      229.69      212.59      6.44 o
  -5  11   3      468.41      479.66      8.46 o
  -4  11   3      827.69      766.69     11.27 o
  -3  11   3       30.94       32.19      2.76 o
  -2  11   3      222.37      208.24      4.48 o
  -1  11   3       35.52       33.97      3.07 o
   0  11   3     3649.05     3476.30     26.01 o
   1  11   3      108.07      120.28      3.50 o
   2  11   3     1233.11     1179.40     11.96 o
   3  11   3      554.17      553.04      8.22 o
   4  11   3     2484.04     2415.56     22.84 o
   5  11   3      260.67      286.04      9.89 o
   6  11   3      776.35      775.88     15.02 o
   7  11   3      181.99      186.88     10.47 o
  -7  12   3       63.13       67.20      5.51 o
  -6  12   3      314.70      305.13      7.75 o
  -5  12   3      517.68      481.05     10.44 o
  -4  12   3      623.15      612.25     10.24 o
  -3  12   3      279.66      260.38      7.66 o
  -2  12   3      699.56      711.46      8.86 o
  -1  12   3       54.70       54.51      2.73 o
   0  12   3      236.92      217.48      4.76 o
   1  12   3     1796.78     1703.45     15.21 o
   2  12   3      689.91      684.59      9.02 o
   3  12   3       49.29       48.59      3.24 o
   4  12   3      888.13      901.60     12.49 o
   5  12   3      297.63      304.16      9.10 o
   6  12   3      234.72      240.18      8.49 o
   7  12   3      173.29      189.07     17.93 o
  -7  13   3        4.80        4.10      5.56 o
  -6  13   3      535.45      572.35     10.95 o
  -5  13   3      144.13      159.64      5.87 o
  -4  13   3      360.32      351.84      7.95 o
  -3  13   3      131.01      126.23      4.96 o
  -2  13   3     2799.53     2723.54     26.20 o
  -1  13   3      291.30      299.49      5.80 o
   0  13   3       31.70       33.64      2.44 o
   1  13   3     3526.93     3358.29     25.15 o
   2  13   3     3034.53     2963.26     23.08 o
   3  13   3     1151.41     1098.04     14.17 o
   4  13   3        2.50        2.95      2.39 o
   5  13   3      681.77      688.02     14.27 o
   6  13   3        1.50        2.19      2.44 o
   7  13   3      109.19      133.30      9.64 o
  -7  14   3      283.92      306.45     17.34 o
  -6  14   3       86.59       96.33      5.70 o
  -5  14   3       48.13       47.58      7.43 o
  -4  14   3       34.68       41.89      3.57 o
  -3  14   3      490.57      480.04      9.25 o
  -2  14   3     2943.86     2878.11     22.99 o
  -1  14   3     1614.58     1568.83     16.54 o
   0  14   3       35.96       38.09      2.71 o
   1  14   3      560.85      584.76      8.55 o
   2  14   3      795.19      795.77     10.24 o
   3  14   3       31.32       32.74      3.05 o
   4  14   3        0.56        3.65      2.32 o
   5  14   3      794.31      804.80     15.97 o
   6  14   3      556.13      559.73     13.68 o
  -6  15   3        8.03        5.32      3.03 o
  -5  15   3      261.51      268.94      8.38 o
  -4  15   3     4246.27     4138.38     39.19 o
  -3  15   3      112.30       95.51      6.85 o
  -2  15   3      172.95      168.89      6.01 o
  -1  15   3      459.38      425.83      7.91 o
   0  15   3     1116.93     1093.81     12.55 o
   1  15   3      806.31      796.75     10.49 o
   2  15   3       11.04       16.69      2.75 o
   3  15   3        0.91        0.72      1.77 o
   4  15   3      370.35      382.80     10.83 o
   5  15   3      510.66      510.91     12.89 o
   6  15   3      203.09      231.09      9.24 o
  -6  16   3       82.69       79.75     15.60 o
  -5  16   3      409.87      399.64     18.48 o
  -4  16   3      567.29      576.28     14.48 o
  -3  16   3      259.57      247.67     10.45 o
  -2  16   3      105.29      111.63      5.06 o
  -1  16   3       27.50       34.74      3.07 o
   0  16   3       77.96       75.42      3.97 o
   1  16   3      858.43      815.23     10.97 o
   2  16   3      578.87      588.48     13.33 o
   3  16   3       91.28       90.53      4.83 o
   4  16   3      263.22      267.11      9.41 o
   5  16   3       64.90       82.81      6.20 o
  -5  17   3        2.03        4.04      3.04 o
  -4  17   3       86.16       91.63      5.77 o
  -3  17   3       47.66       53.82      6.78 o
  -2  17   3     2718.97     2648.17     37.99 o
  -1  17   3        0.17        0.12      1.81 o
   0  17   3      277.07      263.91      6.72 o
   1  17   3       63.67       64.37      3.94 o
   2  17   3      983.47      986.00     15.80 o
   3  17   3      171.75      160.45      6.73 o
   4  17   3       17.80       15.30      3.80 o
   5  17   3       72.11       86.31      8.40 o
  -4  18   3      131.28      128.91      8.24 o
  -3  18   3     1087.69     1050.46     17.32 o
  -2  18   3        1.73        4.78      3.20 o
  -1  18   3      397.39      408.11      8.62 o
   0  18   3       95.71      100.35      5.20 o
   1  18   3      540.38      554.17     10.07 o
   2  18   3      345.20      391.92     10.02 o
   3  18   3     1058.04     1043.35     18.90 o
   4  18   3      120.63      134.93     12.17 o
  -4  19   3      981.58      981.66     24.14 o
  -3  19   3      251.21      267.79     10.03 o
  -2  19   3        3.31        4.50      2.62 o
  -1  19   3      142.45      145.01      5.80 o
   0  19   3     1651.60     1629.02     18.94 o
   1  19   3      361.72      346.68     10.56 o
   2  19   3       84.71       79.01      5.47 o
   3  19   3        0.08        0.00      3.51 o
  -2  20   3       80.64       90.84      8.46 o
  -1  20   3       51.38       56.73      5.14 o
   0  20   3      138.23      130.40      7.85 o
   1  20   3      522.17      522.46     24.98 o
   2  20   3       40.82       40.63      5.95 o
  -8   0   4      202.27      179.93      9.87 o
  -6   0   4      882.25      837.66     17.98 o
  -4   0   4     3658.38     3818.96     45.27 o
  -2   0   4     5614.09     5795.43     60.62 o
   0   0   4    12752.09    12104.77    143.50 o
   2   0   4      277.46      194.37      5.92 o
   4   0   4     4978.34     4734.12     53.68 o
   6   0   4      131.39      147.95      6.98 o
   8   0   4      100.77      106.81     14.68 o
  -9   1   4      231.09      233.09     11.50 o
  -8   1   4      216.97      216.30      7.62 o
  -7   1   4        2.16        0.35      3.41 o
  -6   1   4      151.40      148.92      5.41 o
  -5   1   4      599.29      597.56     11.03 o
  -4   1   4      917.67      830.85      9.66 o
  -3   1   4     1482.26     1499.88     12.35 o
  -2   1   4      650.29      750.20      8.45 o
  -1   1   4      565.49      586.74      8.63 o
   0   1   4       55.81       27.48      1.52 o
   1   1   4    18844.00    18172.56    203.77 o
   2   1   4      500.18      548.05      7.90 o
   3   1   4     3430.96     3435.02     34.22 o
   4   1   4      149.94      142.59      4.17 o
   5   1   4     1525.56     1543.08     16.96 o
   6   1   4     1864.49     1957.84     44.17 o
   7   1   4      211.31      223.87     12.78 o
   8   1   4      213.61      222.97     13.85 o
   9   1   4      247.49      251.30     21.65 o
  -9   2   4       44.10       51.99      5.70 o
  -8   2   4     2294.63     2128.61     25.45 o
  -7   2   4       11.99       11.10      2.62 o
  -6   2   4      322.04      295.45      7.34 o
  -5   2   4      342.07      367.02      7.54 o
  -4   2   4      198.65      203.81      4.57 o
  -3   2   4       35.69       55.16      1.97 o
  -2   2   4       42.14       84.31      2.60 o
  -1   2   4     1122.39     1268.57     18.45 o
   0   2   4      158.67      129.27      3.05 o
   1   2   4       77.84       69.89      3.11 o
   2   2   4     9238.39     8619.29     61.95 o
   3   2   4     2817.72     2929.03     22.89 o
   4   2   4     1024.16     1059.82     11.43 o
   5   2   4       82.49       78.08      4.77 o
   6   2   4      393.77      401.14     10.05 o
   7   2   4      825.38      837.39     26.66 o
   8   2   4      325.10      362.42     35.06 o
   9   2   4       33.65       36.59     10.70 o
  -9   3   4        3.91        0.00      3.52 o
  -8   3   4       14.08       11.49      2.96 o
  -7   3   4     1747.89     1666.71     20.77 o
  -6   3   4      149.32      130.39     12.79 o
  -5   3   4       70.40       64.41      3.99 o
  -4   3   4      162.82      139.51      7.34 o
  -3   3   4      922.79      939.99      9.00 o
  -2   3   4     2429.59     2540.55     26.69 o
  -1   3   4      422.97      357.69      9.90 o
   0   3   4       60.60       99.21      5.31 o
   1   3   4     1430.82     1726.50     15.03 o
   2   3   4     6226.68     6559.44     55.29 o
   3   3   4     4328.98     4489.43     32.88 o
   4   3   4      435.88      505.90      7.37 o
   5   3   4     2059.19     2011.79     21.76 o
   6   3   4     3097.17     3079.63     43.81 o
   7   3   4        3.91        8.49      4.05 o
   8   3   4       25.60       20.67      6.31 o
   9   3   4       14.96       17.88      8.16 o
  -9   4   4        5.42        7.95      3.46 o
  -8   4   4       90.08      100.03      5.73 o
  -7   4   4      109.68      119.97     10.01 o
  -6   4   4      523.88      454.06      9.33 o
  -5   4   4       28.11       25.60      2.70 o
  -4   4   4     2033.89     1965.93     18.06 o
  -3   4   4       14.62       17.36      1.36 o
  -2   4   4      318.64      386.29      6.87 o
  -1   4   4     2190.80     2304.67     19.66 o
   0   4   4    18190.53    17779.61    157.28 o
   1   4   4     4704.04     4983.52     41.23 o
   2   4   4      489.92      570.38      7.13 o
   3   4   4      217.36      209.26      6.02 o
   4   4   4       26.38       40.43      4.14 o
   5   4   4      135.35      137.05      4.56 o
   6   4   4      195.16      217.75     10.21 o
   7   4   4        0.36        3.92      3.93 o
   8   4   4      223.21      222.39     13.99 o
  -9   5   4      668.48      693.05     18.98 o
  -8   5   4        1.26        2.38      2.27 o
  -7   5   4        1.03        2.09      2.98 o
  -6   5   4       36.84       40.76      4.97 o
  -5   5   4     1486.85     1473.82     22.04 o
  -4   5   4     1386.90     1342.54     16.91 o
  -3   5   4     4074.62     3843.88     26.66 o
  -2   5   4     3125.53     3303.93     21.85 o
  -1   5   4     2843.98     3023.92     22.96 o
   0   5   4     7252.88     7760.54     52.04 o
   1   5   4       68.01       33.29      2.03 o
   2   5   4     2186.23     2660.69     20.73 o
   3   5   4        5.63        4.94      0.90 o
   4   5   4      255.71      220.56      5.55 o
   5   5   4      919.61      918.47     14.30 o
   6   5   4     2817.57     2800.42     34.72 o
   7   5   4      204.75      213.22     12.63 o
   8   5   4       95.75       79.27     13.85 o
  -9   6   4        0.08        5.27      4.70 o
  -8   6   4     1049.36     1028.15     17.41 o
  -7   6   4        7.26        9.60      2.63 o
  -6   6   4      718.85      712.04     12.15 o
  -5   6   4      554.33      519.97     13.79 o
  -4   6   4      323.61      302.28      7.37 o
  -3   6   4     2859.56     2863.10     20.21 o
  -2   6   4      297.48      280.30      4.58 o
  -1   6   4      429.06      389.71      5.25 o
   0   6   4     1488.06     1541.83     13.92 o
   1   6   4      522.19      582.54      7.41 o
   2   6   4      274.82      209.82      3.49 o
   3   6   4       43.59       39.10      2.61 o
   4   6   4     3279.38     3256.86     29.19 o
   5   6   4      110.83      111.13      4.43 o
   6   6   4      728.52      728.11     17.45 o
   7   6   4       41.09       51.08      7.24 o
   8   6   4      183.54      178.95     19.38 o
  -8   7   4       16.54       25.99      4.08 o
  -7   7   4     1642.76     1604.24     23.12 o
  -6   7   4        8.83        6.25      2.14 o
  -5   7   4        3.05        2.79      1.46 o
  -4   7   4      118.99      117.23      4.30 o
  -3   7   4      251.39      259.69      4.69 o
  -2   7   4      457.02      475.88      6.44 o
  -1   7   4        3.02        6.60      0.99 o
   0   7   4       21.26       26.83      2.56 o
   1   7   4      629.26      611.43      7.40 o
   2   7   4      135.07      179.12      3.28 o
   3   7   4     4237.56     4091.55     29.16 o
   4   7   4     1341.38     1276.89     40.36 o
   5   7   4      394.75      405.72      8.80 o
   6   7   4     1838.23     1865.54     58.29 o
   7   7   4      466.57      467.85     16.61 o
   8   7   4      307.26      293.77     23.87 o
  -8   8   4        1.47        3.77      4.13 o
  -7   8   4      365.28      379.56     12.46 o
  -6   8   4       59.47       55.13      4.97 o
  -5   8   4     2079.56     1964.71     63.96 o
  -4   8   4     4487.86     4319.93     34.07 o
  -3   8   4     1985.65     2003.65     16.02 o
  -2   8   4     1019.42     1051.66     10.04 o
  -1   8   4     4246.35     4185.98     27.40 o
   0   8   4     2715.05     2725.93     20.84 o
   1   8   4      302.33      317.88      5.36 o
   2   8   4     2022.46     1965.92     16.62 o
   3   8   4      298.60      303.83      6.07 o
   4   8   4      719.63      664.28      9.57 o
   5   8   4        8.61        8.04      1.91 o
   6   8   4      298.74      314.97     14.47 o
   7   8   4       29.80       31.22      5.04 o
  -8   9   4        0.39        3.72      2.52 o
  -7   9   4       99.42       98.22      7.15 o
  -6   9   4        9.94        9.02      2.31 o
  -5   9   4      718.39      692.08     10.61 o
  -4   9   4        6.49        9.49      1.74 o
  -3   9   4      569.78      560.95      8.04 o
  -2   9   4     2000.16     1977.38     15.84 o
  -1   9   4     4911.86     4903.22     31.74 o
   0   9   4        1.51        2.93      1.07 o
   1   9   4     3959.95     3852.39     28.07 o
   2   9   4        6.70        9.48      2.10 o
   3   9   4       43.73       48.58      2.93 o
   4   9   4       15.25       18.39      2.82 o
   5   9   4     2779.24     2770.86     30.75 o
   6   9   4      810.48      824.08     19.95 o
   7   9   4        9.36        6.36      4.03 o
  -8  10   4      508.26      472.51     27.92 o
  -7  10   4       51.31       62.15      5.07 o
  -6  10   4        1.63        2.86      2.25 o
  -5  10   4      570.73      554.83      9.05 o
  -4  10   4      111.03      108.94      6.58 o
  -3  10   4     3295.35     3166.95     27.14 o
  -2  10   4      217.78      221.06      4.56 o
  -1  10   4     2642.99     2628.94     19.80 o
   0  10   4       89.74       75.62      2.86 o
   1  10   4      562.73      593.04      7.51 o
   2  10   4     1065.06     1033.10     11.49 o
   3  10   4     1001.25      982.94     12.43 o
   4  10   4      665.63      658.05     10.07 o
   5  10   4      247.60      237.75      7.70 o
   6  10   4      159.82      161.52      9.16 o
   7  10   4      499.81      528.03     16.77 o
  -8  11   4        0.10        0.00      4.06 o
  -7  11   4      590.22      588.53     13.72 o
  -6  11   4      100.86       92.91      6.00 o
  -5  11   4       10.33        8.25      2.19 o
  -4  11   4       18.88       16.16      2.40 o
  -3  11   4     1734.37     1694.87     17.97 o
  -2  11   4       99.67       84.32      3.33 o
  -1  11   4     1144.49     1135.69     11.48 o
   0  11   4       33.40       43.51      3.71 o
   1  11   4      172.18      164.32      4.31 o
   2  11   4     1381.60     1368.00     14.15 o
   3  11   4    10216.48     9784.38     68.42 o
   4  11   4        0.01        4.71      1.70 o
   5  11   4      114.52      122.68      6.13 o
   6  11   4       37.01       28.77     15.99 o
   7  11   4      299.56      334.35     13.67 o
  -7  12   4      261.03      262.82     10.59 o
  -6  12   4      850.84      819.81     14.26 o
  -5  12   4      176.24      183.21      6.29 o
  -4  12   4      183.88      198.63      6.00 o
  -3  12   4     1230.23     1173.40     14.69 o
  -2  12   4      687.97      670.47      8.72 o
  -1  12   4     3811.72     3684.17     26.65 o
   0  12   4     1951.85     1966.21     16.98 o
   1  12   4     2658.20     2588.82     20.55 o
   2  12   4      793.48      780.69     10.38 o
   3  12   4       33.16       38.26      3.03 o
   4  12   4       13.70       13.36      2.29 o
   5  12   4        3.24        0.00      1.90 o
   6  12   4       85.51       82.15      5.76 o
   7  12   4        0.48        4.24      4.24 o
  -7  13   4      126.51      134.35      8.32 o
  -6  13   4        4.73        3.68      2.42 o
  -5  13   4     1278.57     1266.26     16.75 o
  -4  13   4      130.56      128.98      5.34 o
  -3  13   4     1045.82     1004.00     13.75 o
  -2  13   4      183.17      178.05      4.64 o
  -1  13   4     1279.41     1280.15     13.15 o
   0  13   4      143.35      142.55      6.06 o
   1  13   4       12.09       10.08      1.80 o
   2  13   4      861.43      863.35     23.73 o
   3  13   4       70.62       75.34      4.01 o
   4  13   4       52.50       52.04      3.63 o
   5  13   4      204.26      211.40      8.12 o
   6  13   4       78.95       91.11      6.14 o
   7  13   4        0.79       17.21      8.01 o
  -6  14   4       52.41       57.43      4.54 o
  -5  14   4        0.12        0.00      2.18 o
  -4  14   4      687.27      688.57     11.79 o
  -3  14   4     1243.03     1245.35     25.18 o
  -2  14   4      138.49      141.42      4.48 o
  -1  14   4       43.52       44.07      3.23 o
   0  14   4      440.93      432.86     12.14 o
   1  14   4       95.98       95.41      3.82 o
   2  14   4       25.20       32.34      3.01 o
   3  14   4     1266.74     1234.55     15.95 o
   4  14   4      311.41      305.48      7.62 o
   5  14   4      618.71      615.50     14.05 o
   6  14   4      453.67      487.97     12.86 o
  -6  15   4       12.48       14.42      3.79 o
  -5  15   4       34.11       33.47      3.74 o
  -4  15   4      875.62      856.35     13.68 o
  -3  15   4       20.20       16.11      2.79 o
  -2  15   4        0.01        0.00      1.63 o
  -1  15   4      718.24      703.85      9.86 o
   0  15   4       31.64       31.62      3.85 o
   1  15   4       84.61       90.77      3.93 o
   2  15   4      327.92      326.75      7.89 o
   3  15   4     1173.86     1177.08     15.93 o
   4  15   4       40.71       31.77      4.19 o
   5  15   4        4.64        5.57      2.84 o
   6  15   4       10.45        8.11      5.58 o
  -5  16   4        0.52        4.09      2.77 o
  -4  16   4      655.41      653.43     13.15 o
  -3  16   4       17.91       25.29      4.87 o
  -2  16   4      837.49      812.33     12.90 o
  -1  16   4     2269.52     2282.02     21.86 o
   0  16   4       11.86       14.79      2.22 o
   1  16   4     1454.58     1450.50     16.77 o
   2  16   4     1337.78     1324.81     19.44 o
   3  16   4      158.95      177.86      6.42 o
   4  16   4      467.71      504.46     12.95 o
   5  16   4      102.73      117.67      8.92 o
  -5  17   4      800.73      787.64     18.36 o
  -4  17   4       20.62       18.59      3.50 o
  -3  17   4       30.12       34.35      4.12 o
  -2  17   4      266.59      262.92      9.09 o
  -1  17   4      599.39      551.71      9.80 o
   0  17   4      132.43      123.11      5.44 o
   1  17   4      916.66      924.70     16.89 o
   2  17   4        0.63        2.40      2.12 o
   3  17   4      105.91      110.96      5.51 o
   4  17   4       62.07       70.85      6.07 o
   5  17   4      393.38      392.50     18.72 o
  -4  18   4      124.04      119.43     12.56 o
  -3  18   4      377.63      364.31     12.68 o
  -2  18   4      302.93      299.38      9.01 o
  -1  18   4      645.79      676.35     12.03 o
   0  18   4      382.52      392.31      8.50 o
   1  18   4      170.35      177.46      7.22 o
   2  18   4      129.62      136.51      6.62 o
   3  18   4      708.38      775.46     14.70 o
   4  18   4      880.42      861.25     28.12 o
  -3  19   4      265.26      297.44     13.19 o
  -2  19   4        7.98        7.68      3.50 o
  -1  19   4      293.69      310.38      7.94 o
   0  19   4      676.20      716.84     12.00 o
   1  19   4       10.94        9.58      2.99 o
   2  19   4       52.54       47.25      5.16 o
   3  19   4     1043.04     1111.93     29.72 o
  -2  20   4      630.38      598.36     18.49 o
  -1  20   4      106.78      130.30      7.35 o
   0  20   4       56.48       64.96      5.79 o
   1  20   4      192.10      220.04     12.33 o
  -9   0   5      701.01      688.57     32.66 o
  -7   0   5     1196.81     1159.39     23.67 o
  -5   0   5      102.78       99.01      6.25 o
  -3   0   5     1797.07     1911.16     21.70 o
  -1   0   5     3759.12     4131.59     45.37 o
   1   0   5     5863.48     6489.81    108.08 o
   3   0   5     7066.31     7141.56     76.23 o
   5   0   5      338.57      342.52     10.22 o
   7   0   5     1888.45     1972.29     60.77 o
  -9   1   5       23.07       26.43      5.42 o
  -8   1   5      121.26       93.17      6.17 o
  -7   1   5       26.07       23.28      4.39 o
  -6   1   5     1367.07     1328.13     17.10 o
  -5   1   5     1859.71     1866.06     20.17 o
  -4   1   5      394.33      387.53      7.38 o
  -3   1   5    12295.90    12348.55     74.83 o
  -2   1   5     3343.16     3232.18     32.92 o
  -1   1   5      241.10      298.78      5.47 o
   0   1   5     4452.82     4607.39     35.01 o
   1   1   5      131.46      135.27      2.77 o
   2   1   5       20.57       17.94      1.76 o
   3   1   5     2774.74     2856.61     22.75 o
   4   1   5      723.07      705.30     10.18 o
   5   1   5      368.68      382.86      8.39 o
   6   1   5      228.17      221.04      6.23 o
   7   1   5       71.67       95.77     11.39 o
   8   1   5     1362.32     1357.88     35.86 o
  -9   2   5      230.74      269.52     14.11 o
  -8   2   5        4.07        1.70      3.74 o
  -7   2   5       93.45       93.45      5.76 o
  -6   2   5       52.08       57.76      4.05 o
  -5   2   5        6.24        5.65      1.72 o
  -4   2   5      626.84      638.31     11.45 o
  -3   2   5      814.89      834.30      8.67 o
  -2   2   5       14.78        7.01      1.27 o
  -1   2   5     6964.16     6999.89     63.59 o
   0   2   5    10705.47    11055.81     85.71 o
   1   2   5    14456.55    14738.21    112.38 o
   2   2   5      482.39      522.90      6.87 o
   3   2   5       44.39       35.23      4.21 o
   4   2   5     1253.38     1290.78     16.33 o
   5   2   5     1163.80     1168.77     14.72 o
   6   2   5     1015.54     1054.66     22.52 o
   7   2   5       70.10       75.79      9.37 o
   8   2   5      283.36      280.01     15.99 o
  -9   3   5        0.45        0.00      3.35 o
  -8   3   5       36.32       40.39      4.84 o
  -7   3   5      122.62      111.59      5.90 o
  -6   3   5       21.73       15.10      2.89 o
  -5   3   5      515.39      508.19      9.28 o
  -4   3   5     2541.27     2522.96     21.73 o
  -3   3   5      119.50       99.47      3.23 o
  -2   3   5      114.00      112.80      6.05 o
  -1   3   5     2002.39     2046.12     22.65 o
   0   3   5     4115.58     4153.98     50.01 o
   1   3   5     3678.48     4024.97     27.17 o
   2   3   5     1632.14     1577.26     18.48 o
   3   3   5       65.66       49.92      3.14 o
   4   3   5      540.56      519.76      8.68 o
   5   3   5      175.77      172.23      6.12 o
   6   3   5       29.78       32.67      3.62 o
   7   3   5      594.91      573.41     28.01 o
   8   3   5      613.33      615.23     23.23 o
  -9   4   5        4.53        2.21      5.75 o
  -8   4   5        3.77        2.05      2.44 o
  -7   4   5     2035.10     2038.74     24.14 o
  -6   4   5       47.27       45.98      3.79 o
  -5   4   5      137.36      136.21      5.14 o
  -4   4   5      287.53      292.35      5.40 o
  -3   4   5      963.54      939.94     15.31 o
  -2   4   5        0.05        0.62      0.89 o
  -1   4   5      745.14     1004.43     16.47 o
   0   4   5      435.36      545.51      7.95 o
   1   4   5      664.39      824.70     17.78 o
   2   4   5        0.06        6.41      2.02 o
   3   4   5      412.29      394.50      6.41 o
   4   4   5      236.60      247.31      5.90 o
   5   4   5      993.76      981.31     21.78 o
   6   4   5      386.57      406.20     11.62 o
   7   4   5      110.66      103.09     14.80 o
   8   4   5        3.14        3.98      6.72 o
  -9   5   5       10.78       14.58      6.34 o
  -8   5   5       53.18       47.09      5.03 o
  -7   5   5      202.71      186.38     10.12 o
  -6   5   5      678.58      686.90     12.04 o
  -5   5   5      617.29      618.83     11.18 o
  -4   5   5       50.67       45.87      3.28 o
  -3   5   5       28.52       18.61      1.54 o
  -2   5   5     1946.46     1908.10     14.62 o
  -1   5   5     3188.54     3476.63     24.51 o
   0   5   5       34.02       35.87      1.61 o
   1   5   5       67.89       63.50      2.90 o
   2   5   5     1824.73     1818.93     14.69 o
   3   5   5      994.00      970.17     11.14 o
   4   5   5     2777.77     2787.73     23.95 o
   5   5   5        5.08        7.70      3.18 o
   6   5   5      394.98      401.10     12.86 o
   7   5   5      101.37       98.95      7.34 o
   8   5   5      276.59      302.51     23.82 o
  -8   6   5      180.07      175.24      7.41 o
  -7   6   5        2.10        6.34      3.21 o
  -6   6   5        9.10        8.03      2.25 o
  -5   6   5      743.09      712.38     11.69 o
  -4   6   5      282.61      255.21      6.36 o
  -3   6   5      593.70      570.60      7.56 o
  -2   6   5       26.45       23.83      1.63 o
  -1   6   5     1119.65     1102.09     10.50 o
   0   6   5      187.20      163.85      3.60 o
   1   6   5     9564.82     9168.06     57.25 o
   2   6   5      122.52      139.49      4.07 o
   3   6   5      420.36      448.60     10.29 o
   4   6   5      282.19      296.90      6.71 o
   5   6   5       61.69       68.18      4.66 o
   6   6   5      210.08      225.01      9.88 o
   7   6   5        5.72       10.73      3.46 o
  -8   7   5      159.08      176.19     16.59 o
  -7   7   5        6.06        6.50      3.56 o
  -6   7   5       33.75       32.72      3.37 o
  -5   7   5       66.07       65.11      3.64 o
  -4   7   5       37.55       38.26      2.71 o
  -3   7   5     1453.01     1391.82     22.18 o
  -2   7   5     2154.14     2154.55     16.56 o
  -1   7   5       90.54      101.22      2.86 o
   0   7   5     6025.10     5710.34     44.48 o
   1   7   5       17.53       15.66      1.57 o
   2   7   5       99.30      101.19      3.84 o
   3   7   5      505.75      513.18     10.91 o
   4   7   5     2318.83     2341.77     23.57 o
   5   7   5      243.86      260.29      7.38 o
   6   7   5      368.93      395.96     13.30 o
   7   7   5       97.37       89.90      7.39 o
  -8   8   5      192.23      205.11      8.73 o
  -7   8   5      609.00      609.89     21.55 o
  -6   8   5      552.49      562.62     14.16 o
  -5   8   5      248.43      245.29      7.59 o
  -4   8   5       63.44       73.52      4.25 o
  -3   8   5      241.91      244.95      5.21 o
  -2   8   5      276.05      263.66      4.70 o
  -1   8   5      214.08      229.32      6.61 o
   0   8   5      258.22      276.49      5.14 o
   1   8   5     1272.42     1285.06     12.58 o
   2   8   5       16.23       14.30      2.17 o
   3   8   5     3483.73     3376.14     28.04 o
   4   8   5       85.54       90.14      4.62 o
   5   8   5      543.51      549.87     15.93 o
   6   8   5      183.36      207.95      9.85 o
   7   8   5      497.68      532.74     30.62 o
  -8   9   5       54.28       55.11     10.23 o
  -7   9   5      288.54      299.43     10.39 o
  -6   9   5     1081.05     1073.00     20.97 o
  -5   9   5      225.18      228.11      6.22 o
  -4   9   5      628.23      618.82      9.92 o
  -3   9   5      299.07      324.15      6.76 o
  -2   9   5      792.18      768.05      9.13 o
  -1   9   5       65.79       76.20      2.85 o
   0   9   5        2.19        4.53      1.20 o
   1   9   5       56.25       54.69      2.71 o
   2   9   5     2196.75     2090.69     19.82 o
   3   9   5       62.65       60.93      3.35 o
   4   9   5        2.96        4.47      2.46 o
   5   9   5       32.62       38.67      4.47 o
   6   9   5      904.03      934.75     22.02 o
   7   9   5       15.92       17.61      4.81 o
  -8  10   5       20.99       13.72      9.30 o
  -7  10   5      127.66      131.91      7.20 o
  -6  10   5       71.88       71.59      5.65 o
  -5  10   5      145.14      155.97      5.52 o
  -4  10   5        4.71        6.30      3.04 o
  -3  10   5      844.81      828.46     11.55 o
  -2  10   5     3447.64     3289.12     23.96 o
  -1  10   5     2543.31     2560.63     19.76 o
   0  10   5        3.29        6.28      2.78 o
   1  10   5     3147.04     3094.58     24.54 o
   2  10   5      248.63      260.32      6.12 o
   3  10   5      210.02      220.84      5.77 o
   4  10   5     1419.48     1389.64     16.11 o
   5  10   5      466.13      479.43     12.37 o
   6  10   5      314.52      323.92     12.83 o
   7  10   5      172.29      170.93     10.25 o
  -7  11   5       20.38       13.01      4.68 o
  -6  11   5      107.76       99.50      6.31 o
  -5  11   5       53.24       58.16      3.97 o
  -4  11   5      827.34      786.77     11.92 o
  -3  11   5        1.61        2.58      1.71 o
  -2  11   5      292.83      295.44      5.61 o
  -1  11   5      343.64      361.47      6.17 o
   0  11   5     4748.15     4616.50     31.46 o
   1  11   5     2352.18     2315.25     20.34 o
   2  11   5      275.67      282.73      6.70 o
   3  11   5      705.36      698.19     10.76 o
   4  11   5      505.02      488.16      9.04 o
   5  11   5      124.31      137.44      7.27 o
   6  11   5       36.51       28.90      5.09 o
   7  11   5       34.26       46.87      7.75 o
  -7  12   5        1.36        1.62      4.29 o
  -6  12   5       47.39       41.23      4.81 o
  -5  12   5      705.15      688.24     11.76 o
  -4  12   5      320.08      325.93      7.74 o
  -3  12   5     1604.83     1570.42     25.11 o
  -2  12   5      103.19      103.91      3.74 o
  -1  12   5     1337.35     1294.53     13.82 o
   0  12   5     1083.98     1093.57     12.41 o
   1  12   5     5049.79     4969.64     36.63 o
   2  12   5       86.49       86.45      4.18 o
   3  12   5      239.57      232.14      6.30 o
   4  12   5      366.58      375.17      8.15 o
   5  12   5       89.75       91.60      6.00 o
   6  12   5      397.59      426.24     19.12 o
   7  12   5      594.02      600.16     31.78 o
  -7  13   5       20.52       23.54      8.07 o
  -6  13   5     1475.94     1467.07     29.69 o
  -5  13   5      288.04      280.03      7.75 o
  -4  13   5       50.65       51.76      3.89 o
  -3  13   5      183.82      190.20      7.21 o
  -2  13   5     1121.16     1105.99     18.84 o
  -1  13   5     4057.30     3861.63     28.44 o
   0  13   5      113.15      117.65      4.10 o
   1  13   5      176.07      189.55      5.75 o
   2  13   5      286.16      293.68      7.16 o
   3  13   5       43.23       52.34      3.67 o
   4  13   5      406.47      421.26      9.76 o
   5  13   5       17.98       25.44      6.15 o
   6  13   5       55.26       44.40      7.65 o
  -6  14   5      257.16      246.66      9.24 o
  -5  14   5       93.91       89.08      5.18 o
  -4  14   5       17.33       16.08      2.84 o
  -3  14   5      592.47      557.87     14.16 o
  -2  14   5       45.60       44.70      3.56 o
  -1  14   5      981.02      967.25     11.63 o
   0  14   5        8.87        5.94      1.75 o
   1  14   5       77.48       78.44      4.30 o
   2  14   5        2.02        1.97      1.85 o
   3  14   5      372.63      376.93      8.55 o
   4  14   5      321.54      330.05      8.15 o
   5  14   5      101.72      126.84     12.42 o
   6  14   5      185.71      205.25     19.79 o
  -6  15   5       67.27       68.36      7.63 o
  -5  15   5      223.32      229.36      7.62 o
  -4  15   5      568.42      544.66     10.93 o
  -3  15   5       61.80       68.22      4.83 o
  -2  15   5        6.87        8.08      2.26 o
  -1  15   5      254.92      264.55      9.41 o
   0  15   5     1937.96     1910.18     18.23 o
   1  15   5      351.33      330.61      8.01 o
   2  15   5      502.19      506.38     10.04 o
   3  15   5     1089.40     1098.15     22.17 o
   4  15   5      408.19      428.36      9.54 o
   5  15   5      216.33      238.02      9.15 o
  -5  16   5      129.55      141.46      7.64 o
  -4  16   5       16.78       16.76      3.09 o
  -3  16   5      191.27      183.31      6.68 o
  -2  16   5       89.80       83.69      4.83 o
  -1  16   5       21.71       22.37      2.71 o
   0  16   5       30.75       30.55      3.44 o
   1  16   5      607.88      633.44     11.44 o
   2  16   5        6.01        5.21      2.26 o
   3  16   5      183.88      169.28      6.46 o
   4  16   5      287.69      294.96      8.99 o
   5  16   5      482.31      488.58     22.12 o
  -5  17   5        0.28        0.00      4.07 o
  -4  17   5       15.67       15.71      3.40 o
  -3  17   5      362.26      346.76      9.16 o
  -2  17   5      473.87      479.22     10.28 o
  -1  17   5      207.18      212.21      8.45 o
   0  17   5       23.17       25.01      5.18 o
   1  17   5        0.14        0.73      2.06 o
   2  17   5     1058.04     1111.72     16.74 o
   3  17   5        0.01        3.02      2.40 o
   4  17   5      432.44      466.12     17.41 o
  -4  18   5       17.88       12.38      5.40 o
  -3  18   5      410.49      426.87     12.09 o
  -2  18   5      450.71      460.69     11.25 o
  -1  18   5      533.78      524.15     11.54 o
   0  18   5       18.43       16.93      4.90 o
   1  18   5        1.54        0.09      2.06 o
   2  18   5      135.90      155.34      6.50 o
   3  18   5      552.60      542.89     13.46 o
  -3  19   5      605.50      630.60     19.16 o
  -2  19   5       43.40       39.45      5.52 o
  -1  19   5      381.96      352.84     10.62 o
   0  19   5      854.93      846.97     21.37 o
   1  19   5       82.53       92.51      6.32 o
   2  19   5      212.54      238.29     10.28 o
   0  20   5      141.72      137.70     10.59 o
  -8   0   6     2631.41     2454.83     40.36 o
  -6   0   6       48.33       51.93      5.58 o
  -4   0   6     1251.38     1246.30     21.19 o
  -2   0   6     2155.88     2265.50     24.75 o
   0   0   6     4671.12     4655.79     44.03 o
   2   0   6      482.01      542.80     37.39 o
   4   0   6     3337.82     3261.51     41.81 o
   6   0   6     1538.84     1618.92     34.06 o
   8   0   6      820.93      876.88     40.20 o
  -9   1   6      170.43      162.53     12.91 o
  -8   1   6      156.74      165.47      7.90 o
  -7   1   6        3.47        1.50      2.07 o
  -6   1   6     1791.64     1796.46     21.16 o
  -5   1   6      162.75      173.96      6.43 o
  -4   1   6        7.90       18.33      4.16 o
  -3   1   6      884.37      840.17      9.25 o
  -2   1   6        0.02        5.34      1.28 o
  -1   1   6      100.80      121.08      4.96 o
   0   1   6      455.21      524.03      6.30 o
   1   1   6     6484.81     6709.82     43.12 o
   2   1   6     2404.30     2363.86     19.76 o
   3   1   6      446.11      412.00     11.51 o
   4   1   6      827.56      860.37     11.96 o
   5   1   6     1627.82     1672.51     19.04 o
   6   1   6      188.32      187.74      6.05 o
   7   1   6      258.07      260.61     12.36 o
   8   1   6        0.20        0.00      4.47 o
  -9   2   6       30.57       24.88      7.10 o
  -8   2   6        4.72        0.96      2.26 o
  -7   2   6      333.20      318.88     10.65 o
  -6   2   6     1369.30     1374.38     17.94 o
  -5   2   6      252.20      260.32      6.83 o
  -4   2   6       53.95       45.47      4.24 o
  -3   2   6     1939.39     1904.20     15.87 o
  -2   2   6     4309.84     4292.79     29.08 o
  -1   2   6     1387.55     1538.73     15.21 o
   0   2   6        8.03        7.74      1.09 o
   1   2   6       34.58       51.32      2.68 o
   2   2   6      125.47      121.21      4.07 o
   3   2   6       44.44       45.61      2.97 o
   4   2   6       90.21       97.30      6.36 o
   5   2   6       75.09       80.48      4.08 o
   6   2   6     2718.21     2671.14     50.53 o
   7   2   6       32.93       36.97      5.08 o
   8   2   6      190.11      216.61     13.92 o
  -8   3   6       27.86       26.21      4.29 o
  -7   3   6     1317.52     1296.81     18.55 o
  -6   3   6      484.31      471.58     21.06 o
  -5   3   6       58.79       58.41      3.90 o
  -4   3   6        0.50        2.78      2.22 o
  -3   3   6     1510.57     1465.08     14.21 o
  -2   3   6     2312.02     2453.40     17.93 o
  -1   3   6    12426.54    12647.85     82.10 o
   0   3   6        6.98       14.33      1.76 o
   1   3   6       70.96       92.53      3.07 o
   2   3   6      981.86     1052.42     13.60 o
   3   3   6      452.63      482.87      8.27 o
   4   3   6     1066.42     1043.51     24.46 o
   5   3   6      280.04      263.79      6.73 o
   6   3   6      127.07      123.10      5.19 o
   7   3   6       84.55       69.15      7.88 o
   8   3   6       34.96       40.62     11.58 o
  -8   4   6      253.94      273.69      8.92 o
  -7   4   6       20.24       18.57      3.14 o
  -6   4   6       12.56        8.52      2.55 o
  -5   4   6       29.91       34.00      3.26 o
  -4   4   6     5872.55     5561.79     44.60 o
  -3   4   6     1591.34     1682.93     21.57 o
  -2   4   6      308.83      287.62      7.67 o
  -1   4   6      159.87      133.61      3.77 o
   0   4   6     1298.10     1245.07     13.29 o
   1   4   6      574.94      584.11      6.90 o
   2   4   6     8634.70     8680.59     64.31 o
   3   4   6      941.83      945.52     13.14 o
   4   4   6      480.85      446.99      8.43 o
   5   4   6       74.48       80.49      4.88 o
   6   4   6       21.61       23.89      3.05 o
   7   4   6      135.70      137.73     10.77 o
   8   4   6      125.64      144.48     18.03 o
  -8   5   6        7.52        9.57      3.20 o
  -7   5   6      120.03      107.11      5.76 o
  -6   5   6      234.05      221.12      7.01 o
  -5   5   6      489.79      474.47      9.51 o
  -4   5   6        7.64       12.46      1.75 o
  -3   5   6     1667.51     1642.53     13.88 o
  -2   5   6     1777.00     1997.97     15.62 o
  -1   5   6     1776.53     1820.44     14.96 o
   0   5   6     7000.22     7685.75     46.08 o
   1   5   6    12243.92    11881.58     78.54 o
   2   5   6      604.78      562.33      7.30 o
   3   5   6      309.04      336.75      6.26 o
   4   5   6      175.51      170.72      6.43 o
   5   5   6      241.85      246.51      7.28 o
   6   5   6      121.41      112.49      5.53 o
   7   5   6       15.10       20.75      4.36 o
  -8   6   6        0.95        1.14      2.30 o
  -7   6   6        0.59        3.48      4.05 o
  -6   6   6      799.79      780.89     13.42 o
  -5   6   6      324.98      328.24     10.28 o
  -4   6   6      291.10      259.47      7.37 o
  -3   6   6      392.94      386.68      6.43 o
  -2   6   6     3988.08     3729.56     30.24 o
  -1   6   6      142.66      140.06      5.42 o
   0   6   6      355.70      366.56      5.78 o
   1   6   6     1849.06     1881.51     15.97 o
   2   6   6       40.53       49.03      4.20 o
   3   6   6      159.89      160.41      5.06 o
   4   6   6     1492.54     1461.42     19.26 o
   5   6   6        0.89        0.87      2.38 o
   6   6   6      364.96      357.79     22.22 o
   7   6   6        0.62        0.04      2.60 o
  -8   7   6       17.78       17.30      7.34 o
  -7   7   6      433.96      439.11     11.26 o
  -6   7   6      106.25       98.39      5.30 o
  -5   7   6      173.68      187.34      9.02 o
  -4   7   6      322.55      342.21      6.50 o
  -3   7   6     1457.40     1380.95     16.56 o
  -2   7   6       74.06       79.41      2.98 o
  -1   7   6     2784.51     2770.84     20.24 o
   0   7   6      550.25      511.80      7.16 o
   1   7   6      271.68      291.58      5.26 o
   2   7   6      518.97      456.97     11.17 o
   3   7   6     1567.72     1504.70     21.72 o
   4   7   6      715.35      696.90     14.04 o
   5   7   6        6.96       12.49      2.57 o
   6   7   6      539.72      491.97     25.63 o
   7   7   6      622.16      653.14     18.54 o
  -8   8   6      378.33      352.79     17.21 o
  -7   8   6        8.93       10.41      3.22 o
  -6   8   6       98.98       94.28      5.29 o
  -5   8   6     1630.32     1552.22     21.46 o
  -4   8   6     2410.46     2253.31     23.72 o
  -3   8   6     2367.33     2287.68     23.39 o
  -2   8   6       43.94       39.61      2.26 o
  -1   8   6      619.69      616.41      7.67 o
   0   8   6     3037.94     3010.82     23.06 o
   1   8   6      114.27      126.26      3.97 o
   2   8   6     2060.41     2134.85     21.82 o
   3   8   6       13.15        8.55      3.43 o
   4   8   6      593.78      563.85     11.37 o
   5   8   6     1149.16     1108.73     17.15 o
   6   8   6      671.48      672.92     32.14 o
   7   8   6      705.81      716.11     27.34 o
  -8   9   6       21.06        7.55     11.16 o
  -7   9   6       58.36       65.65      5.64 o
  -6   9   6      287.06      296.62      9.48 o
  -5   9   6       75.82       74.30      4.15 o
  -4   9   6        1.44        0.00      1.56 o
  -3   9   6        7.75        5.62      1.78 o
  -2   9   6      211.77      233.11      4.82 o
  -1   9   6       25.50       31.10      2.17 o
   0   9   6       95.47      105.09      3.35 o
   1   9   6     4505.47     4432.95     34.99 o
   2   9   6        6.13        6.71      1.88 o
   3   9   6       74.15       84.60      3.93 o
   4   9   6       69.63       63.00      4.34 o
   5   9   6     3255.01     3125.85     34.23 o
   6   9   6       22.48       18.58      4.60 o
   7   9   6       17.66       13.02      5.22 o
  -7  10   6      172.64      172.03      8.30 o
  -6  10   6      468.39      464.11     11.97 o
  -5  10   6     1663.26     1639.22     18.95 o
  -4  10   6       31.03       35.22      3.19 o
  -3  10   6      521.20      514.82     11.00 o
  -2  10   6     1782.06     1732.69     15.46 o
  -1  10   6     2569.02     2521.79     19.95 o
   0  10   6        3.69        8.41      3.17 o
   1  10   6     1657.86     1609.90     17.27 o
   2  10   6       54.60       52.11      3.38 o
   3  10   6      339.81      351.39      7.46 o
   4  10   6      529.55      531.88     10.44 o
   5  10   6     1055.07     1052.08     17.25 o
   6  10   6      676.65      651.66     22.09 o
   7  10   6       27.20       33.85      6.56 o
  -7  11   6      458.11      471.38     15.91 o
  -6  11   6      160.73      164.17      7.87 o
  -5  11   6      150.60      156.01      9.96 o
  -4  11   6      140.91      136.19      6.66 o
  -3  11   6        2.12        7.32      1.98 o
  -2  11   6      481.55      507.01      8.27 o
  -1  11   6     5389.86     5281.41     36.16 o
   0  11   6      123.33      109.79      6.33 o
   1  11   6     2074.11     2001.69     20.38 o
   2  11   6      968.20      961.64     13.08 o
   3  11   6      983.80      969.00     13.34 o
   4  11   6      121.20      129.53      8.30 o
   5  11   6       48.13       53.02      4.56 o
   6  11   6      147.45      147.24      9.66 o
   7  11   6     1245.75     1325.57     49.09 o
  -7  12   6        2.38        7.07      6.00 o
  -6  12   6      444.77      449.70     12.28 o
  -5  12   6      957.01      938.59     14.26 o
  -4  12   6     1029.46     1013.65     14.44 o
  -3  12   6     4611.88     4370.96     36.70 o
  -2  12   6     1005.36     1019.46     15.39 o
  -1  12   6       21.91       23.86      2.30 o
   0  12   6        2.62        5.54      1.78 o
   1  12   6       61.89       61.22      3.74 o
   2  12   6     1007.28     1003.06     13.74 o
   3  12   6       29.34       31.46      3.09 o
   4  12   6      259.51      274.42      9.49 o
   5  12   6      427.45      414.45     14.97 o
   6  12   6        5.70       10.18     11.03 o
  -6  13   6      116.99      127.10      9.02 o
  -5  13   6      617.51      636.43     11.83 o
  -4  13   6        3.24        6.20      2.26 o
  -3  13   6       23.13       16.76      2.64 o
  -2  13   6      548.06      532.10      9.81 o
  -1  13   6      395.27      410.36      7.22 o
   0  13   6      555.29      550.82      9.14 o
   1  13   6     1794.23     1752.55     19.57 o
   2  13   6      565.92      533.86      9.93 o
   3  13   6       22.38       26.45      3.44 o
   4  13   6      452.58      454.03     13.23 o
   5  13   6      902.22      901.42     23.12 o
   6  13   6       39.74       43.56     11.37 o
  -6  14   6       67.88       74.93      8.13 o
  -5  14   6      151.05      177.10      7.46 o
  -4  14   6       60.56       59.26      4.39 o
  -3  14   6      166.48      160.25      8.75 o
  -2  14   6       76.30       86.58      4.65 o
  -1  14   6       44.01       42.11      2.97 o
   0  14   6      453.35      445.16      9.12 o
   1  14   6     1620.89     1568.63     18.68 o
   2  14   6      362.93      387.72      8.69 o
   3  14   6        1.61        4.58      2.05 o
   4  14   6       24.71       28.79      3.60 o
   5  14   6       63.58       87.22      8.12 o
  -5  15   6      364.73      352.10      9.30 o
  -4  15   6        0.69        3.53      2.48 o
  -3  15   6       92.91       97.77      5.18 o
  -2  15   6        2.92        4.41      2.86 o
  -1  15   6     2464.82     2449.82     21.69 o
   0  15   6      202.78      203.83      6.48 o
   1  15   6      419.45      437.83      9.42 o
   2  15   6       17.48       16.85      2.85 o
   3  15   6     1479.81     1480.05     20.47 o
   4  15   6       74.32       74.62      5.65 o
   5  15   6       15.26       17.62      8.89 o
  -5  16   6      429.46      421.52     22.01 o
  -4  16   6       94.98      101.24      5.73 o
  -3  16   6      619.21      609.47     11.79 o
  -2  16   6      475.45      470.66     10.06 o
  -1  16   6        4.96        2.70      2.98 o
   0  16   6      608.74      612.68     11.44 o
   1  16   6        4.28        3.24      2.23 o
   2  16   6      543.20      553.24     11.14 o
   3  16   6      383.85      422.52      9.85 o
   4  16   6      101.65      108.17      6.88 o
  -4  17   6        0.58        1.18      3.52 o
  -3  17   6      197.49      198.53      7.41 o
  -2  17   6      119.25      114.28      5.78 o
  -1  17   6      146.21      156.20      6.28 o
   0  17   6       34.60       29.99      3.45 o
   1  17   6     2546.70     2512.60     26.99 o
   2  17   6       77.89       78.12      5.05 o
   3  17   6      185.94      187.95      9.90 o
   4  17   6       74.82       62.60      7.30 o
  -3  18   6       86.94       99.32      7.61 o
  -2  18   6       63.65       65.35      6.02 o
  -1  18   6      124.82      139.02      7.65 o
   0  18   6      870.73      886.90     14.71 o
   1  18   6      310.36      328.30      8.93 o
   2  18   6        1.57        0.00      2.66 o
   3  18   6       25.60       25.30      4.75 o
  -2  19   6       62.61       65.65      6.80 o
  -1  19   6      866.38      846.62     30.80 o
   0  19   6      347.38      367.22     12.35 o
   1  19   6      305.39      336.53     14.00 o
  -7   0   7       78.91       64.03      6.82 o
  -5   0   7      832.83      827.06     18.19 o
  -3   0   7     3093.38     3073.02     33.69 o
  -1   0   7       49.93       35.40      3.31 o
   1   0   7       11.53       12.73      1.96 o
   3   0   7     3583.92     3518.20     44.46 o
   5   0   7       24.02       31.07      7.65 o
   7   0   7     1448.62     1506.22     34.92 o
  -8   1   7       22.59       24.58      3.67 o
  -7   1   7      108.58      109.13      5.86 o
  -6   1   7      355.84      355.32      8.75 o
  -5   1   7     3787.50     3661.05     33.87 o
  -4   1   7      155.05      147.56      6.98 o
  -3   1   7     3533.93     3579.03     24.74 o
  -2   1   7     1035.68     1080.39     11.27 o
  -1   1   7     2378.67     2452.34     19.55 o
   0   1   7     1750.11     1755.51     14.85 o
   1   1   7     2997.10     2983.22     24.21 o
   2   1   7     3404.93     3424.88     30.16 o
   3   1   7      846.46      846.97     11.94 o
   4   1   7     3478.96     3397.04     31.27 o
   5   1   7        0.33        4.25      2.10 o
   6   1   7      430.88      425.97      9.51 o
   7   1   7      317.90      338.06     13.45 o
   8   1   7      538.08      547.14     31.78 o
  -8   2   7        0.24        1.57      2.71 o
  -7   2   7      162.12      161.62      6.85 o
  -6   2   7      580.47      587.60     18.73 o
  -5   2   7     1780.44     1651.48     19.58 o
  -4   2   7      114.82      117.26      7.26 o
  -3   2   7      655.66      657.21      8.37 o
  -2   2   7      817.27      842.55      9.61 o
  -1   2   7      268.61      281.22      4.27 o
   0   2   7      106.91      110.24      3.05 o
   1   2   7     4235.66     4166.84     36.95 o
   2   2   7      410.81      443.34      7.95 o
   3   2   7      136.97      145.30      7.41 o
   4   2   7      697.63      707.94     13.84 o
   5   2   7     3746.67     3700.76     45.00 o
   6   2   7      301.46      326.44     12.58 o
   7   2   7       20.26       15.91      8.40 o
   8   2   7       73.88       91.83     15.09 o
  -8   3   7      124.10      132.82      6.80 o
  -7   3   7       64.59       81.98      5.97 o
  -6   3   7      276.18      263.64      7.58 o
  -5   3   7     2897.20     2781.03     27.86 o
  -4   3   7     2697.43     2681.41     26.12 o
  -3   3   7     1055.09     1051.04     14.08 o
  -2   3   7        4.46        7.99      1.20 o
  -1   3   7     2296.04     2392.85     16.59 o
   0   3   7     1798.39     1897.92     15.91 o
   1   3   7     6313.99     6191.32     41.60 o
   2   3   7      786.51      776.61     10.96 o
   3   3   7        9.39        9.43      1.89 o
   4   3   7      595.01      563.41     10.83 o
   5   3   7      354.41      371.23     12.27 o
   6   3   7       51.01       64.13      6.71 o
   7   3   7       66.92       57.02      6.53 o
  -8   4   7       12.24        8.69      5.01 o
  -7   4   7     1032.37     1009.48     16.52 o
  -6   4   7       10.88        7.89      2.29 o
  -5   4   7      380.27      361.48     15.81 o
  -4   4   7     1333.31     1301.75     15.78 o
  -3   4   7     7212.70     7002.55     98.70 o
  -2   4   7      371.96      444.28      6.03 o
  -1   4   7     2216.86     2161.48     17.24 o
   0   4   7      588.00      531.21      7.39 o
   1   4   7      143.52      147.14      4.49 o
   2   4   7       29.64       39.42      2.49 o
   3   4   7     1052.77     1040.15     14.85 o
   4   4   7      175.32      168.03     10.24 o
   5   4   7      253.97      242.07      7.53 o
   6   4   7        1.85        5.01      3.01 o
   7   4   7       82.22       73.60      6.98 o
  -8   5   7       53.81       43.48      8.66 o
  -7   5   7      147.64      142.80      6.65 o
  -6   5   7      622.15      616.37     11.97 o
  -5   5   7      240.88      233.48     10.84 o
  -4   5   7       39.38       33.09      4.60 o
  -3   5   7        7.44       13.43      1.82 o
  -2   5   7     3682.26     3674.53     23.97 o
  -1   5   7     1736.74     1813.00     15.61 o
   0   5   7      772.08      793.12      9.73 o
   1   5   7     1281.88     1203.14     16.88 o
   2   5   7       23.12       29.40      8.27 o
   3   5   7       90.63       80.22      4.40 o
   4   5   7      215.67      212.94      6.87 o
   5   5   7      337.11      300.70      8.48 o
   6   5   7       31.18       27.72      3.45 o
   7   5   7        1.09        2.30      3.78 o
  -8   6   7       51.21       57.85      7.19 o
  -7   6   7        8.63        7.75      2.76 o
  -6   6   7      104.10      113.84      5.75 o
  -5   6   7     3493.42     3328.80     32.49 o
  -4   6   7      166.92      155.09      5.61 o
  -3   6   7     1502.93     1415.33     19.27 o
  -2   6   7       11.76        6.45      1.56 o
  -1   6   7      906.45      986.31     11.13 o
   0   6   7      114.76      117.43      4.22 o
   1   6   7     5173.12     4844.17     44.47 o
   2   6   7        0.47        0.65      1.35 o
   3   6   7      601.70      552.59     14.09 o
   4   6   7      169.20      186.26      6.57 o
   5   6   7     1660.38     1605.53     21.85 o
   6   6   7      183.29      189.71      7.92 o
   7   6   7        4.43        4.32      3.47 o
  -8   7   7      296.23      328.85     13.91 o
  -7   7   7       87.79       97.79     10.80 o
  -6   7   7      367.85      353.77      9.22 o
  -5   7   7     2236.09     2139.27     26.56 o
  -4   7   7      339.13      337.44      7.26 o
  -3   7   7      172.39      171.01      5.02 o
  -2   7   7       63.34       56.51      3.18 o
  -1   7   7      264.01      269.14      4.97 o
   0   7   7      838.63      869.43     10.16 o
   1   7   7     2496.05     2474.46     22.34 o
   2   7   7      848.68      758.93     14.75 o
   3   7   7       43.22       40.27      3.64 o
   4   7   7      948.23      918.43     15.33 o
   5   7   7      128.03      139.31      7.03 o
   6   7   7      160.66      180.22      8.11 o
   7   7   7       47.93       52.52      6.70 o
  -7   8   7      106.69      107.39      8.20 o
  -6   8   7      208.42      202.70      8.66 o
  -5   8   7      342.12      341.96      9.66 o
  -4   8   7        7.46        4.35      1.76 o
  -3   8   7     2073.27     2026.87     22.08 o
  -2   8   7        7.34        9.19      1.99 o
  -1   8   7      814.68      811.74      9.99 o
   0   8   7      177.79      172.06      5.42 o
   1   8   7      221.48      225.63      7.61 o
   2   8   7     1128.15     1118.21     13.66 o
   3   8   7     2503.33     2340.00     30.58 o
   4   8   7      216.11      217.86      8.18 o
   5   8   7      202.46      216.28      7.57 o
   6   8   7        0.11        6.60      3.54 o
   7   8   7      174.01      181.07     12.66 o
  -7   9   7       75.57       74.22      6.18 o
  -6   9   7      341.09      336.54     11.65 o
  -5   9   7      339.07      319.47     11.51 o
  -4   9   7       71.24       71.86      6.31 o
  -3   9   7      885.57      869.20     18.19 o
  -2   9   7      596.55      600.99     10.69 o
  -1   9   7      300.87      310.30      5.71 o
   0   9   7     1164.91     1189.84     12.96 o
   1   9   7      107.89      108.60      4.49 o
   2   9   7     3026.30     2885.06     26.09 o
   3   9   7       30.32       20.21      4.12 o
   4   9   7       79.77       58.89      4.53 o
   5   9   7      594.69      556.98     12.82 o
   6   9   7        8.49       10.21      3.99 o
   7   9   7        8.82        4.29      6.36 o
  -7  10   7      134.00      140.00     12.22 o
  -6  10   7        4.31        4.30      3.02 o
  -5  10   7      103.74      114.95      5.85 o
  -4  10   7        2.92        1.24      2.02 o
  -3  10   7      466.08      461.11      8.86 o
  -2  10   7       64.19       63.56      3.40 o
  -1  10   7       37.67       53.50      8.06 o
   0  10   7      404.98      414.53      7.96 o
   1  10   7      821.48      786.08     11.53 o
   2  10   7     3835.01     3722.01     34.98 o
   3  10   7      491.56      456.23      8.80 o
   4  10   7      775.06      741.00     14.89 o
   5  10   7      758.15      774.85     14.93 o
   6  10   7      170.50      175.72     10.62 o
  -7  11   7        4.74        7.82      6.02 o
  -6  11   7       47.51       45.60      5.09 o
  -5  11   7     1068.70     1065.03     15.32 o
  -4  11   7     1846.45     1843.99     20.71 o
  -3  11   7        7.16        9.13      2.94 o
  -2  11   7       54.90       57.53      3.69 o
  -1  11   7       16.47       19.24      2.44 o
   0  11   7     1007.66     1036.85     16.62 o
   1  11   7      329.89      310.79      7.25 o
   2  11   7      249.34      257.98      6.69 o
   3  11   7        9.98       10.57      2.19 o
   4  11   7     1907.45     1845.83     26.14 o
   5  11   7      124.15      111.80      6.25 o
   6  11   7      253.73      278.74     15.35 o
  -6  12   7      558.61      532.75     13.64 o
  -5  12   7        4.66        7.04      2.52 o
  -4  12   7      227.45      229.23      7.03 o
  -3  12   7     1217.09     1225.51     16.01 o
  -2  12   7      169.79      173.94      5.77 o
  -1  12   7      551.40      535.32      8.26 o
   0  12   7       80.66       84.57      4.55 o
   1  12   7     1650.23     1665.67     18.97 o
   2  12   7     1742.55     1712.77     19.50 o
   3  12   7      469.63      453.63      9.28 o
   4  12   7       30.45       35.46      4.18 o
   5  12   7       21.49       23.36      5.06 o
   6  12   7        1.13        0.00      5.22 o
  -6  13   7      231.60      242.46     12.59 o
  -5  13   7      267.87      275.51      8.02 o
  -4  13   7       45.01       45.97      4.00 o
  -3  13   7        2.92        2.68      2.09 o
  -2  13   7     1521.83     1502.07     18.07 o
  -1  13   7      850.92      869.43     11.96 o
   0  13   7      408.06      434.71     14.27 o
   1  13   7        2.39        0.73      3.37 o
   2  13   7       66.84       79.03      4.98 o
   3  13   7      145.02      150.13      5.92 o
   4  13   7      199.46      189.91      7.87 o
   5  13   7      104.21       87.23      6.76 o
  -5  14   7       49.33       55.08      5.35 o
  -4  14   7       22.99       30.55      3.67 o
  -3  14   7     1088.87     1082.83     15.64 o
  -2  14   7       58.81       52.27      4.05 o
  -1  14   7     1018.34     1028.76     15.61 o
   0  14   7      167.37      155.92      5.88 o
   1  14   7      100.44      108.03      5.15 o
   2  14   7        2.62        0.83      1.85 o
   3  14   7      459.20      429.98      9.58 o
   4  14   7      543.23      574.84     13.54 o
   5  14   7       35.61       39.74     10.54 o
  -5  15   7      487.11      457.47     13.80 o
  -4  15   7      714.54      735.45     13.29 o
  -3  15   7      107.11      106.94      5.57 o
  -2  15   7      161.73      162.48      6.35 o
  -1  15   7      961.80      950.34     14.26 o
   0  15   7      748.05      739.49     14.65 o
   1  15   7       19.82       15.61      2.76 o
   2  15   7       36.64       42.31      3.84 o
   3  15   7        0.94        3.52      2.26 o
   4  15   7       51.33       55.23      5.66 o
  -4  16   7       54.12       60.10      6.59 o
  -3  16   7      247.59      251.70      7.89 o
  -2  16   7       35.25       37.34      3.79 o
  -1  16   7       95.49       89.25      5.91 o
   0  16   7       14.55       16.72      3.05 o
   1  16   7      310.72      311.64      8.44 o
   2  16   7      601.48      614.52     11.97 o
   3  16   7       47.24       36.49      3.84 o
   4  16   7       63.30       66.41      8.97 o
  -3  17   7        8.17        6.55      3.43 o
  -2  17   7     1441.08     1468.45     19.55 o
  -1  17   7       95.74      109.59      7.02 o
   0  17   7       18.04       21.23      3.29 o
   1  17   7      233.94      241.23      7.74 o
   2  17   7      230.84      238.95      9.32 o
   3  17   7        0.94        0.00      3.17 o
  -2  18   7       36.02       43.41      6.68 o
  -1  18   7      453.10      461.84     18.15 o
   0  18   7       18.48       17.13      4.70 o
   1  18   7      351.85      352.25     11.19 o
   2  18   7     1037.54     1035.19     24.79 o
  -8   0   8      536.41      603.98     31.47 o
  -6   0   8        1.22        0.00      2.58 o
  -4   0   8     1997.08     1961.85     30.18 o
  -2   0   8     1814.40     1713.09     24.18 o
   0   0   8     2696.77     2739.31     30.23 o
   2   0   8     1570.66     1541.69     24.93 o
   4   0   8       15.79       20.27      5.22 o
   6   0   8      747.54      761.76     18.70 o
  -8   1   8       72.10       79.70     14.57 o
  -7   1   8       51.64       47.02      4.37 o
  -6   1   8      110.02      104.72      5.44 o
  -5   1   8      393.72      405.33      9.04 o
  -4   1   8       49.79       58.66      3.73 o
  -3   1   8     1312.44     1303.02     13.16 o
  -2   1   8      382.00      392.77      8.66 o
  -1   1   8       91.58       85.28      6.67 o
   0   1   8     1617.21     1640.78     14.74 o
   1   1   8     1526.73     1488.68     16.85 o
   2   1   8     3402.14     3325.76     30.39 o
   3   1   8       48.55       47.94      3.34 o
   4   1   8      580.05      573.28     10.41 o
   5   1   8     1327.15     1311.29     17.47 o
   6   1   8       97.96      100.16      7.48 o
   7   1   8      112.62      102.55      8.12 o
  -8   2   8       62.31       68.85      9.54 o
  -7   2   8       76.79       79.54      5.24 o
  -6   2   8     1383.41     1392.13     19.07 o
  -5   2   8      156.09      151.24     12.25 o
  -4   2   8     1076.29     1097.74     14.80 o
  -3   2   8       51.40       59.81      2.93 o
  -2   2   8     1112.73     1156.48     11.02 o
  -1   2   8       64.37       65.11      2.39 o
   0   2   8     2438.29     2424.35     18.22 o
   1   2   8      442.15      444.68      8.19 o
   2   2   8     5785.21     5580.48     45.69 o
   3   2   8      460.94      444.84      8.74 o
   4   2   8     1631.00     1584.97     19.09 o
   5   2   8       27.84       26.69      3.79 o
   6   2   8      901.58      892.03     15.92 o
   7   2   8        8.48        9.95      3.33 o
  -8   3   8       29.36       30.96      7.78 o
  -7   3   8      860.42      863.12     35.32 o
  -6   3   8      232.01      219.96      7.23 o
  -5   3   8       94.14       99.24      5.17 o
  -4   3   8      256.62      276.99      7.27 o
  -3   3   8     1035.03     1032.06     14.92 o
  -2   3   8       21.35       26.80      3.00 o
  -1   3   8     1292.83     1342.44     11.55 o
   0   3   8      100.82       93.30      3.14 o
   1   3   8      236.92      229.07      7.44 o
   2   3   8     1138.84     1118.08     18.21 o
   3   3   8     1392.36     1415.92     19.07 o
   4   3   8      811.54      785.96     13.80 o
   5   3   8       25.00       22.94      3.32 o
   6   3   8      270.28      268.47      8.57 o
   7   3   8       53.71       51.49      6.19 o
  -8   4   8      354.21      364.43     17.46 o
  -7   4   8      194.29      185.07     17.31 o
  -6   4   8       39.62       41.87      4.01 o
  -5   4   8      196.69      201.08     17.41 o
  -4   4   8     5061.89     4946.84     47.45 o
  -3   4   8      333.66      303.24      7.49 o
  -2   4   8     2109.21     2118.18     16.89 o
  -1   4   8      509.52      540.42      8.13 o
   0   4   8       73.36       78.94      3.41 o
   1   4   8       61.81       83.61     15.76 o
   2   4   8      101.00      107.14      6.79 o
   3   4   8      406.75      398.68     11.08 o
   4   4   8       42.66       39.01      3.78 o
   5   4   8      206.98      197.71      7.95 o
   6   4   8      265.69      294.66      9.06 o
   7   4   8       11.03       15.56      4.13 o
  -8   5   8        1.59        6.49      5.40 o
  -7   5   8       75.47       74.83      5.94 o
  -6   5   8       17.57       12.20      2.72 o
  -5   5   8     2424.21     2318.40     25.66 o
  -4   5   8      242.41      258.54      7.85 o
  -3   5   8     1084.40     1046.45     12.89 o
  -2   5   8      262.04      296.40      5.71 o
  -1   5   8       32.46       24.76      2.05 o
   0   5   8      112.74      133.86      4.11 o
   1   5   8     2279.55     2359.56     40.15 o
   2   5   8      664.98      621.76     11.75 o
   3   5   8       39.12       49.77      8.32 o
   4   5   8      157.46      152.08      6.32 o
   5   5   8      906.24      899.48     15.85 o
   6   5   8       17.98       23.50      3.44 o
   7   5   8      245.91      252.34     12.01 o
  -7   6   8        2.06        1.17      2.44 o
  -6   6   8      659.39      665.65     14.95 o
  -5   6   8       36.36       34.11      3.96 o
  -4   6   8      449.35      423.48     10.11 o
  -3   6   8       58.78       70.75      3.68 o
  -2   6   8     1832.96     1818.19     18.42 o
  -1   6   8       57.45       68.22      3.09 o
   0   6   8        2.26        3.82      1.39 o
   1   6   8     1093.44     1062.57     13.81 o
   2   6   8     1014.39      944.21     15.16 o
   3   6   8       38.76       33.50      3.71 o
   4   6   8       16.60       23.06      3.28 o
   5   6   8       31.85       26.45      4.51 o
   6   6   8      100.96      100.30      5.83 o
   7   6   8      152.47      193.37     12.82 o
  -7   7   8      228.76      229.96      9.18 o
  -6   7   8      190.74      183.41      8.06 o
  -5   7   8       14.59       13.73      4.27 o
  -4   7   8      615.40      629.26     10.37 o
  -3   7   8      745.88      728.92     10.86 o
  -2   7   8      142.54      154.28      6.44 o
  -1   7   8      354.99      335.67      6.30 o
   0   7   8      484.22      456.80      8.04 o
   1   7   8      445.83      414.65      8.28 o
   2   7   8      189.79      167.76      6.36 o
   3   7   8     1462.01     1452.52     20.46 o
   4   7   8      149.36      122.66      8.20 o
   5   7   8       20.21       22.24      3.34 o
   6   7   8      624.32      572.43     28.34 o
   7   7   8      487.28      458.57     27.28 o
  -7   8   8      183.75      166.11     13.31 o
  -6   8   8       34.94       43.01      4.73 o
  -5   8   8        8.88        7.48      2.71 o
  -4   8   8     1633.70     1585.65     18.15 o
  -3   8   8       46.51       45.07      3.56 o
  -2   8   8       17.46       21.31      2.60 o
  -1   8   8     1493.28     1498.96     15.25 o
   0   8   8     2362.17     2234.13     21.50 o
   1   8   8       41.47       50.73      3.28 o
   2   8   8      191.82      162.95      7.17 o
   3   8   8      729.92      666.37     13.20 o
   4   8   8       64.77       77.60      5.08 o
   5   8   8      647.85      620.52     14.94 o
   6   8   8      711.14      699.62     16.66 o
  -7   9   8        0.73        0.00      7.91 o
  -6   9   8        7.81        1.59      3.08 o
  -5   9   8      557.84      565.19     14.66 o
  -4   9   8       21.64       29.46      3.30 o
  -3   9   8      769.51      720.41     11.32 o
  -2   9   8       73.63       78.21      4.00 o
  -1   9   8       45.96       48.23      2.97 o
   0   9   8       78.28       86.44      4.69 o
   1   9   8      337.07      303.71      7.03 o
   2   9   8      484.81      456.67     13.73 o
   3   9   8        4.41        3.77      2.44 o
   4   9   8       56.67       56.11      4.67 o
   5   9   8     1604.82     1594.22     24.27 o
   6   9   8       18.18       13.49      9.02 o
  -7  10   8        2.09        4.30      5.86 o
  -6  10   8      353.54      350.65     13.91 o
  -5  10   8      209.76      205.42      8.39 o
  -4  10   8      228.07      225.55      7.31 o
  -3  10   8     1323.25     1342.83     19.22 o
  -2  10   8      703.08      703.23     11.08 o
  -1  10   8     1962.11     1938.76     24.01 o
   0  10   8     1149.59     1144.64     14.57 o
   1  10   8       55.93       46.68      3.44 o
   2  10   8     1943.43     1801.11     19.79 o
   3  10   8        1.16        4.15      2.29 o
   4  10   8        2.33        9.26      2.97 o
   5  10   8       83.18      100.36      6.10 o
   6  10   8      645.20      596.75     31.94 o
  -6  11   8        0.05        0.35      3.55 o
  -5  11   8      460.56      439.93     12.04 o
  -4  11   8        6.36        6.17      2.23 o
  -3  11   8      298.70      294.77      7.54 o
  -2  11   8        9.20       11.14      2.32 o
  -1  11   8     1433.50     1420.35     19.92 o
   0  11   8      174.50      195.85      7.42 o
   1  11   8     1096.58     1033.41     14.24 o
   2  11   8      665.16      667.96     11.29 o
   3  11   8      655.83      671.62     13.95 o
   4  11   8      165.31      162.53      7.37 o
   5  11   8      144.83      154.65      7.41 o
   6  11   8      134.95      134.20     16.64 o
  -6  12   8      211.08      220.17     15.13 o
  -5  12   8      223.20      230.40     10.87 o
  -4  12   8      181.06      200.33      6.76 o
  -3  12   8      150.15      146.81      5.85 o
  -2  12   8     3085.38     3099.92     29.01 o
  -1  12   8      910.08      907.73     13.27 o
   0  12   8      250.15      253.80      6.92 o
   1  12   8      143.53      169.42      7.77 o
   2  12   8      138.40      139.02      5.58 o
   3  12   8      775.06      733.56     15.01 o
   4  12   8      855.64      898.36     17.08 o
   5  12   8       29.93       30.96      5.74 o
  -5  13   8     1772.30     1786.47     26.12 o
  -4  13   8      790.34      777.90     16.76 o
  -3  13   8       93.44      108.64     14.17 o
  -2  13   8      268.38      268.17      9.47 o
  -1  13   8      230.68      226.25      6.65 o
   0  13   8       94.96       91.03      4.76 o
   1  13   8     1227.78     1196.37     19.46 o
   2  13   8      224.57      237.71      7.07 o
   3  13   8       76.09       81.99      5.78 o
   4  13   8       45.22       38.08      4.56 o
   5  13   8      743.10      793.63     25.34 o
  -5  14   8       44.28       39.75      6.86 o
  -4  14   8      178.58      193.51      7.20 o
  -3  14   8      357.38      335.70      8.65 o
  -2  14   8       43.99       46.68      4.72 o
  -1  14   8       10.28       16.18      2.72 o
   0  14   8       27.08       27.89      3.24 o
   1  14   8      141.58      135.83      5.82 o
   2  14   8      494.82      494.40     10.42 o
   3  14   8        0.00        1.10      2.22 o
   4  14   8       60.69       68.30      7.39 o
  -4  15   8       33.66       34.11      4.32 o
  -3  15   8       85.40      101.33      6.29 o
  -2  15   8       19.75       14.62      3.50 o
  -1  15   8      838.61      841.06     16.64 o
   0  15   8      123.88      113.14      5.58 o
   1  15   8        1.12        1.77      2.14 o
   2  15   8       16.58       13.72      4.31 o
   3  15   8     1373.51     1409.27     20.59 o
   4  15   8        4.76        2.70      3.77 o
  -3  16   8      172.58      169.95      8.34 o
  -2  16   8       22.20       26.01      5.01 o
  -1  16   8      105.82      124.90      8.04 o
   0  16   8       92.45       81.14      5.61 o
   1  16   8       41.93       51.71      6.26 o
   2  16   8      159.21      170.05      6.88 o
   3  16   8        4.75       13.00      3.85 o
  -2  17   8        5.45        6.64      4.31 o
  -1  17   8       14.75       14.68      4.71 o
   0  17   8      307.14      308.37     10.29 o
   1  17   8       67.50       63.25      6.20 o
   2  17   8        2.56        3.19      3.77 o
  -7   0   9      470.85      491.95     16.38 o
  -5   0   9      307.89      309.79     11.52 o
  -3   0   9      180.73      165.31      7.60 o
  -1   0   9     1078.73     1082.55     16.64 o
   1   0   9      498.22      506.84     13.16 o
   3   0   9     2358.96     2302.57     36.20 o
   5   0   9       61.75       72.31      6.47 o
   7   0   9      885.12      794.09     34.73 o
  -7   1   9      134.92      157.03      7.05 o
  -6   1   9      135.70      132.59      9.43 o
  -5   1   9      529.98      525.66     10.65 o
  -4   1   9      207.12      194.23      7.21 o
  -3   1   9      950.11      982.73     12.39 o
  -2   1   9     2084.35     2065.74     17.00 o
  -1   1   9      573.52      633.85      9.38 o
   0   1   9      133.48      125.21      4.42 o
   1   1   9      554.52      559.62      9.87 o
   2   1   9      512.80      505.32     12.22 o
   3   1   9      115.46      130.15      5.21 o
   4   1   9     2739.67     2671.02     27.84 o
   5   1   9       75.57       85.07      7.91 o
   6   1   9      496.13      529.95     13.84 o
   7   1   9      788.42      841.23     21.10 o
  -7   2   9      195.47      207.28     16.77 o
  -6   2   9       25.57       25.39      3.32 o
  -5   2   9      201.57      217.36      7.01 o
  -4   2   9        5.77        4.51      1.86 o
  -3   2   9     4787.47     4626.30     40.06 o
  -2   2   9     1213.40     1269.51     14.00 o
  -1   2   9       25.39       33.16      3.00 o
   0   2   9       87.01       96.96      3.69 o
   1   2   9     2409.64     2437.10     24.60 o
   2   2   9      846.50      823.97     12.54 o
   3   2   9      573.82      539.87     11.21 o
   4   2   9      258.78      253.75     12.99 o
   5   2   9      641.94      625.51     14.38 o
   6   2   9        9.87        7.92      2.87 o
   7   2   9       64.79       57.64      5.09 o
  -7   3   9      561.74      572.49     18.60 o
  -6   3   9      110.64      117.60      7.83 o
  -5   3   9      202.18      208.56      8.47 o
  -4   3   9     1646.66     1653.66     19.84 o
  -3   3   9     2250.12     2263.19     25.52 o
  -2   3   9      474.75      448.95     15.14 o
  -1   3   9      878.33      910.41     10.60 o
   0   3   9     2005.84     2014.12     21.05 o
   1   3   9      401.76      396.16      9.08 o
   2   3   9      107.19      107.24      6.64 o
   3   3   9       11.50       11.75      2.68 o
   4   3   9        4.61        2.62      2.14 o
   5   3   9      154.43      135.93      6.86 o
   6   3   9     1792.00     1823.78     28.54 o
   7   3   9      213.28      225.45     19.33 o
  -7   4   9      692.93      711.48     18.58 o
  -6   4   9      336.11      328.54      9.15 o
  -5   4   9       83.22       86.64      5.41 o
  -4   4   9      263.12      258.99      7.78 o
  -3   4   9       31.42       42.66      4.68 o
  -2   4   9       37.66       38.93      2.54 o
  -1   4   9      276.87      267.75      5.93 o
   0   4   9       32.83       37.80      4.37 o
   1   4   9      106.53      100.71      5.01 o
   2   4   9     1218.76     1214.41     17.79 o
   3   4   9     5338.39     5146.08     59.33 o
   4   4   9        7.66        7.31      2.51 o
   5   4   9      535.64      534.22     13.23 o
   6   4   9       96.66      105.19      6.18 o
   7   4   9       49.74       38.08      6.69 o
  -7   5   9       61.68       73.04      9.30 o
  -6   5   9     1072.13     1058.37     18.67 o
  -5   5   9      214.13      207.64      7.80 o
  -4   5   9       50.70       53.96      4.42 o
  -3   5   9       76.68       74.21      3.81 o
  -2   5   9     1109.94     1130.04     18.01 o
  -1   5   9        2.70        1.48      1.20 o
   0   5   9      273.47      251.53     10.49 o
   1   5   9        2.80        6.85      2.16 o
   2   5   9       58.29       78.76      5.45 o
   3   5   9        4.44        1.29      1.91 o
   4   5   9      808.92      811.58     15.11 o
   5   5   9       84.09       70.64      5.15 o
   6   5   9      201.96      183.25      7.73 o
  -7   6   9       63.74       60.92      8.95 o
  -6   6   9        0.76        0.00      2.67 o
  -5   6   9      554.57      572.39     12.85 o
  -4   6   9       95.55       90.66      5.48 o
  -3   6   9      937.89      853.32     12.07 o
  -2   6   9       16.10       17.67      2.30 o
  -1   6   9       27.07       35.46      2.81 o
   0   6   9      693.72      685.97     10.26 o
   1   6   9     5836.30     5505.07     76.89 o
   2   6   9       76.75       60.36      6.05 o
   3   6   9      582.59      526.64     11.78 o
   4   6   9        0.03        2.76      2.09 o
   5   6   9     1226.93     1188.00     19.59 o
   6   6   9       42.52       43.08      4.57 o
  -7   7   9      422.30      441.04     18.99 o
  -6   7   9        0.75        0.79      2.64 o
  -5   7   9      293.78      271.14      9.00 o
  -4   7   9     1150.57     1118.69     17.90 o
  -3   7   9      186.90      178.51      5.52 o
  -2   7   9      821.77      797.35     11.54 o
  -1   7   9      133.45      113.21      7.75 o
   0   7   9       32.44       35.07      2.85 o
   1   7   9      108.16      106.16      5.45 o
   2   7   9      168.06      183.54      6.94 o
   3   7   9       17.43       11.23      2.84 o
   4   7   9      325.70      328.76      9.69 o
   5   7   9      156.90      175.23      7.69 o
   6   7   9      368.94      364.87     24.92 o
  -7   8   9      256.49      238.53     24.88 o
  -6   8   9        2.01        0.00      2.64 o
  -5   8   9        1.30        0.71      2.43 o
  -4   8   9      283.69      291.72      7.37 o
  -3   8   9       31.32       28.74      3.27 o
  -2   8   9      515.39      484.57     13.17 o
  -1   8   9     1144.07     1099.02     14.01 o
   0   8   9      172.61      162.62      5.24 o
   1   8   9      154.85      126.27      7.36 o
   2   8   9      414.27      382.35     10.03 o
   3   8   9     1621.84     1531.99     22.23 o
   4   8   9      177.66      162.17      7.20 o
   5   8   9      445.54      462.02     13.88 o
   6   8   9        6.71        5.35      3.51 o
  -6   9   9      687.78      699.01     24.49 o
  -5   9   9      467.30      424.56     15.01 o
  -4   9   9        4.19        3.12      2.11 o
  -3   9   9       16.89       14.36      2.58 o
  -2   9   9      171.83      175.24      6.17 o
  -1   9   9      118.38      107.31      5.03 o
   0   9   9      224.07      216.30      6.10 o
   1   9   9      242.57      221.18      6.29 o
   2   9   9       75.23       86.40      5.43 o
   3   9   9        0.85        2.06      2.22 o
   4   9   9     1665.22     1559.87     26.00 o
   5   9   9       26.51       23.07      3.73 o
   6   9   9       95.39       80.23      9.19 o
  -6  10   9       63.85       73.17      9.83 o
  -5  10   9       14.90       13.77      3.48 o
  -4  10   9       39.62       41.64      3.67 o
  -3  10   9     1990.85     2009.14     21.89 o
  -2  10   9      223.13      215.37      6.93 o
  -1  10   9      268.39      281.21      7.03 o
   0  10   9     2114.02     2060.68     23.24 o
   1  10   9      458.11      483.22     10.30 o
   2  10   9     1196.03     1108.59     18.53 o
   3  10   9        1.85        0.00      2.23 o
   4  10   9       44.48       53.73      4.98 o
   5  10   9       88.21       98.52     13.44 o
  -6  11   9      425.47      389.08     18.75 o
  -5  11   9       17.36       22.41      4.37 o
  -4  11   9     1821.79     1839.38     21.58 o
  -3  11   9      214.92      207.16     10.15 o
  -2  11   9      757.26      739.86     14.60 o
  -1  11   9       55.13       48.53      3.73 o
   0  11   9      656.02      643.84     11.86 o
   1  11   9      262.98      241.56      7.28 o
   2  11   9       86.46       97.39      9.41 o
   3  11   9        0.49        0.28      2.31 o
   4  11   9        8.35        2.89      2.47 o
   5  11   9       18.06       10.37     11.68 o
  -5  12   9      163.39      180.72     11.15 o
  -4  12   9        7.53        7.78      2.55 o
  -3  12   9      286.42      295.10      8.01 o
  -2  12   9      201.81      213.39      9.02 o
  -1  12   9      471.67      472.17      9.61 o
   0  12   9      730.48      749.74     12.45 o
   1  12   9       43.02       58.71      4.12 o
   2  12   9      252.09      242.49      8.68 o
   3  12   9      208.97      229.59      8.70 o
   4  12   9      121.58      129.54     13.93 o
  -5  13   9      143.24      156.97     13.32 o
  -4  13   9       33.32       30.17      3.56 o
  -3  13   9        0.10        1.03      2.24 o
  -2  13   9      284.35      290.79      9.58 o
  -1  13   9       17.00       18.05      3.00 o
   0  13   9      422.98      427.13     11.31 o
   1  13   9        0.70        0.00      1.96 o
   2  13   9      288.90      315.72     10.18 o
   3  13   9      190.19      187.43     14.55 o
   4  13   9      641.58      688.83     19.30 o
  -4  14   9        0.01        0.00      2.81 o
  -3  14   9      569.93      588.64     12.68 o
  -2  14   9        5.43        4.67      2.86 o
  -1  14   9      371.36      389.14     11.17 o
   0  14   9       85.80       86.62      5.12 o
   1  14   9      310.54      331.99      8.69 o
   2  14   9      165.86      173.95      7.62 o
   3  14   9      728.79      793.89     21.02 o
  -3  15   9        7.83       14.35      6.22 o
  -2  15   9        7.97        8.57      3.54 o
  -1  15   9      176.18      157.00      8.76 o
   0  15   9      744.85      746.85     13.35 o
   1  15   9       39.53       43.86      4.08 o
   2  15   9      415.59      425.25     21.32 o
   3  15   9       97.39      115.72     12.17 o
  -2  16   9      191.19      179.19     13.43 o
  -1  16   9      105.77       97.30     17.18 o
   0  16   9       14.34        9.63      3.89 o
   1  16   9      462.18      517.20     13.20 o
  -6   0  10      240.49      233.73     11.16 o
  -4   0  10     1720.20     1684.30     28.89 o
  -2   0  10      187.01      194.25      6.30 o
   0   0  10     2096.10     2114.34     32.87 o
   2   0  10     5037.61     4953.89     61.70 o
   4   0  10      237.30      232.69     12.51 o
   6   0  10      489.21      525.49     20.00 o
  -7   1  10      207.17      192.93     11.28 o
  -6   1  10      149.52      141.35      6.59 o
  -5   1  10      343.64      333.48      8.79 o
  -4   1  10       53.47       59.97      4.11 o
  -3   1  10      169.82      175.51     14.11 o
  -2   1  10     1395.86     1415.96     12.97 o
  -1   1  10        2.58        2.70      2.84 o
   0   1  10     4262.57     4212.61     37.20 o
   1   1  10     1947.49     1918.52     21.71 o
   2   1  10     2105.79     2080.96     23.22 o
   3   1  10       28.15       24.66      3.22 o
   4   1  10      950.30      927.38     16.29 o
   5   1  10     1067.23     1037.29     17.90 o
   6   1  10       18.53       14.52      4.07 o
  -7   2  10       30.84       36.31      6.12 o
  -6   2  10     2765.07     2725.35     38.01 o
  -5   2  10       81.04       98.98      7.36 o
  -4   2  10       43.87       42.76      3.67 o
  -3   2  10        2.51        4.96      1.90 o
  -2   2  10      307.30      328.80     17.54 o
  -1   2  10        5.36        4.11      1.47 o
   0   2  10     1721.92     1776.26     22.14 o
   1   2  10       44.61       46.72      6.56 o
   2   2  10     1530.29     1500.38     20.78 o
   3   2  10        2.96        3.61      3.01 o
   4   2  10     1984.24     1946.31     31.76 o
   5   2  10       18.40       20.26      3.50 o
   6   2  10      357.96      331.38     10.27 o
  -7   3  10      292.34      288.83     12.75 o
  -6   3  10       47.92       56.60      4.71 o
  -5   3  10      145.98      130.82     13.41 o
  -4   3  10        3.44        2.23      2.10 o
  -3   3  10     1018.36     1058.47     13.97 o
  -2   3  10     1899.27     1845.93     22.50 o
  -1   3  10       39.01       45.24      5.76 o
   0   3  10       14.65       11.21      2.38 o
   1   3  10       68.63       58.45      4.34 o
   2   3  10      939.03      890.77     25.51 o
   3   3  10     2223.88     2185.82     27.29 o
   4   3  10      432.67      446.37     11.20 o
   5   3  10      138.39      123.12      6.57 o
   6   3  10      123.20      103.61      6.37 o
  -7   4  10       92.26       82.75     17.00 o
  -6   4  10       36.63       39.67      4.56 o
  -5   4  10      162.80      177.22      8.44 o
  -4   4  10     1041.37     1010.09     18.60 o
  -3   4  10      198.49      197.49     10.93 o
  -2   4  10     1039.39      990.18     15.40 o
  -1   4  10      269.59      260.43     12.58 o
   0   4  10     1434.16     1487.43     20.02 o
   1   4  10      179.68      176.75      6.61 o
   2   4  10     1295.55     1243.23     18.84 o
   3   4  10      188.62      176.39      7.06 o
   4   4  10       48.10       41.57      5.25 o
   5   4  10       10.45       12.08      3.11 o
   6   4  10      438.65      465.29     14.99 o
  -7   5  10        2.56        1.60      5.04 o
  -6   5  10      182.94      181.25      8.92 o
  -5   5  10      291.30      286.55      9.27 o
  -4   5  10        2.18        5.71      2.50 o
  -3   5  10      201.89      218.21      6.10 o
  -2   5  10     1824.17     1732.85     20.17 o
  -1   5  10      425.80      411.94     12.04 o
   0   5  10      565.56      590.43     11.79 o
   1   5  10     2330.89     2337.53     27.90 o
   2   5  10       29.24       28.08      3.98 o
   3   5  10      133.05      112.25      6.08 o
   4   5  10        5.66        4.68      2.53 o
   5   5  10      611.43      618.31     13.96 o
   6   5  10      367.45      363.19     12.14 o
  -6   6  10      939.41      924.20     17.86 o
  -5   6  10       12.35       17.04      3.47 o
  -4   6  10        7.04        8.10      4.25 o
  -3   6  10      527.86      538.35      9.64 o
  -2   6  10     1395.92     1375.67     17.70 o
  -1   6  10      776.48      807.18     11.78 o
   0   6  10      225.13      204.05      7.07 o
   1   6  10      383.80      359.10      9.67 o
   2   6  10     1036.10      970.19     16.78 o
   3   6  10        4.01        0.00      2.33 o
   4   6  10     1475.34     1469.63     22.41 o
   5   6  10       24.54       23.01      5.65 o
   6   6  10       65.16       65.54     11.65 o
  -6   7  10        6.10        7.64      4.40 o
  -5   7  10       33.48       39.45      5.50 o
  -4   7  10      257.32      255.39      8.57 o
  -3   7  10      144.27      144.53      6.93 o
  -2   7  10      807.77      822.05     14.64 o
  -1   7  10      273.61      286.70      6.96 o
   0   7  10     1345.74     1312.67     18.49 o
   1   7  10       44.99       39.61      8.73 o
   2   7  10      942.48      840.31     15.72 o
   3   7  10     1112.12     1010.22     17.79 o
   4   7  10      215.97      214.56     11.23 o
   5   7  10      189.62      188.57      8.11 o
  -6   8  10        6.57       10.32      5.55 o
  -5   8  10       91.01      104.29      8.61 o
  -4   8  10      913.20      928.58     19.26 o
  -3   8  10      614.82      632.80     13.26 o
  -2   8  10        5.23        7.17      2.45 o
  -1   8  10       34.10       52.23      9.73 o
   0   8  10      200.95      222.14      6.29 o
   1   8  10       25.06       35.89      3.96 o
   2   8  10      985.84      926.40     16.86 o
   3   8  10       72.36       62.65      5.10 o
   4   8  10       28.20       23.34      3.80 o
   5   8  10      139.48      144.17      8.31 o
  -6   9  10        0.73        0.52      7.03 o
  -5   9  10       39.65       39.97      7.76 o
  -4   9  10       53.62       64.54      5.25 o
  -3   9  10      604.26      623.20     11.13 o
  -2   9  10      430.03      419.94     10.68 o
  -1   9  10       40.79       46.05      3.52 o
   0   9  10      347.60      342.51      8.45 o
   1   9  10     1215.94     1142.20     21.37 o
   2   9  10       51.62       61.71      5.01 o
   3   9  10        2.56        3.79      2.55 o
   4   9  10       50.29       57.67      5.17 o
   5   9  10      597.65      583.34     17.58 o
  -5  10  10      283.50      295.28     13.04 o
  -4  10  10        8.79        8.53      2.55 o
  -3  10  10     1357.59     1371.94     22.45 o
  -2  10  10        2.09        3.06      2.31 o
  -1  10  10     1305.46     1264.17     16.43 o
   0  10  10       19.85       13.40      2.98 o
   1  10  10      146.45      133.99      7.67 o
   2  10  10      625.06      582.89     15.18 o
   3  10  10      275.09      263.10     10.46 o
   4  10  10      258.51      286.25      9.82 o
  -5  11  10      944.90      979.92     23.99 o
  -4  11  10        0.55        0.20      2.25 o
  -3  11  10      232.08      255.72      9.04 o
  -2  11  10      118.11      124.65      6.71 o
  -1  11  10       83.15       97.06      7.29 o
   0  11  10       39.43       38.25      3.55 o
   1  11  10       17.32       11.49      3.35 o
   2  11  10      920.96      906.75     17.46 o
   3  11  10      981.44      984.64     27.72 o
   4  11  10      110.04      105.27      8.39 o
  -4  12  10       41.95       43.23      4.85 o
  -3  12  10      671.05      704.43     15.23 o
  -2  12  10     1068.82     1075.85     19.02 o
  -1  12  10        8.50       15.30      9.25 o
   0  12  10      247.66      240.45      7.25 o
   1  12  10       17.17       17.49      5.71 o
   2  12  10      145.48      152.85      7.62 o
   3  12  10       98.66       90.83     11.06 o
   4  12  10      225.52      216.40     14.06 o
  -4  13  10      263.80      269.97      9.65 o
  -3  13  10      351.74      350.89     13.67 o
  -2  13  10       29.23       34.00      4.42 o
  -1  13  10       67.15       87.35      9.56 o
   0  13  10      170.67      176.38      7.92 o
   1  13  10     1880.79     1970.25     23.24 o
   2  13  10       70.41       66.66      6.11 o
   3  13  10       19.39       24.80      6.61 o
  -3  14  10      424.41      450.80     19.42 o
  -2  14  10      219.87      216.86     11.60 o
  -1  14  10      124.18      108.26      9.77 o
   0  14  10      657.71      677.97     15.97 o
   1  14  10        9.52        3.77      2.76 o
   2  14  10      208.33      204.62     21.76 o
  -2  15  10        1.35        6.55      5.09 o
  -1  15  10      529.10      565.58     21.84 o
   0  15  10       36.64       33.22      4.50 o
   1  15  10        5.45        9.45      3.68 o
  -5   0  11      123.56      106.50      8.32 o
  -3   0  11      257.47      255.90     10.13 o
  -1   0  11     2314.58     2374.79     35.50 o
   1   0  11       42.54       48.39      5.41 o
   3   0  11     1624.64     1617.69     36.22 o
   5   0  11      301.46      313.82     15.61 o
  -6   1  11      200.55      200.17      7.73 o
  -5   1  11       31.69       31.23      8.50 o
  -4   1  11       34.21       25.00      3.19 o
  -3   1  11      130.04      143.27      5.63 o
  -2   1  11       70.65       79.62      5.56 o
  -1   1  11       14.34       14.06      2.67 o
   0   1  11      987.09     1003.13     16.17 o
   1   1  11      819.77      817.39     14.71 o
   2   1  11      720.90      706.85     13.87 o
   3   1  11        8.63        6.15      2.60 o
   4   1  11      460.80      463.86     13.03 o
   5   1  11      308.56      322.56     11.19 o
  -6   2  11       24.47       30.02      4.74 o
  -5   2  11       60.90       69.82      6.51 o
  -4   2  11      630.84      656.55     13.29 o
  -3   2  11      133.49      135.01      6.08 o
  -2   2  11     1071.20     1123.46     19.21 o
  -1   2  11      107.40      103.74      5.45 o
   0   2  11       84.67       87.50     10.15 o
   1   2  11     2654.79     2631.12     30.64 o
   2   2  11        6.87        6.43      2.49 o
   3   2  11      292.12      292.91      9.78 o
   4   2  11       91.66       88.81      5.87 o
   5   2  11      837.77      834.05     20.10 o
  -6   3  11      270.72      290.94     12.69 o
  -5   3  11      442.35      448.33     11.53 o
  -4   3  11      259.98      277.35      8.64 o
  -3   3  11        0.19        2.91      2.24 o
  -2   3  11      242.63      254.91      7.73 o
  -1   3  11      351.41      363.84     13.20 o
   0   3  11     2936.18     2945.22     32.59 o
   1   3  11      933.04      944.97     32.55 o
   2   3  11     2120.51     1995.73     26.05 o
   3   3  11      168.83      151.55      6.94 o
   4   3  11       35.00       33.59      4.11 o
   5   3  11      266.55      278.20      9.60 o
  -6   4  11        0.76        0.00      7.13 o
  -5   4  11        6.45        1.81      2.62 o
  -4   4  11       33.31       38.36      8.06 o
  -3   4  11      853.30      892.55     17.37 o
  -2   4  11       72.75       66.85      4.91 o
  -1   4  11     1236.66     1203.74     18.04 o
   0   4  11        0.30        1.45      2.01 o
   1   4  11       34.33       39.45      5.67 o
   2   4  11       11.59       13.98      3.59 o
   3   4  11      605.70      624.13     13.60 o
   4   4  11        1.12        1.71      2.39 o
   5   4  11      215.87      230.36      9.81 o
  -6   5  11      608.79      635.45     22.22 o
  -5   5  11       97.16      104.71     10.65 o
  -4   5  11      115.88      111.76      6.36 o
  -3   5  11       40.70       41.24      3.71 o
  -2   5  11     1295.19     1341.95     19.52 o
  -1   5  11      284.33      294.28      8.49 o
   0   5  11      366.46      353.21     16.59 o
   1   5  11        1.10        5.57      2.46 o
   2   5  11     1465.57     1415.32     23.99 o
   3   5  11       21.09       23.39      4.32 o
   4   5  11      312.46      321.01     10.09 o
   5   5  11       31.09       32.74      4.76 o
  -6   6  11       21.93       21.74      9.35 o
  -5   6  11      521.92      526.35     13.13 o
  -4   6  11        0.20        0.67      2.85 o
  -3   6  11       68.87       62.91      4.36 o
  -2   6  11      117.61      125.12      6.09 o
  -1   6  11       32.59       40.09      3.60 o
   0   6  11       11.88        5.17      2.37 o
   1   6  11     2892.62     2716.79     40.30 o
   2   6  11       33.53       32.87      4.12 o
   3   6  11       40.32       38.22      4.44 o
   4   6  11      651.99      681.80     15.09 o
   5   6  11      485.30      465.45     17.95 o
  -5   7  11      158.63      141.62      7.53 o
  -4   7  11      349.59      367.57     10.56 o
  -3   7  11        9.70        4.54      5.92 o
  -2   7  11        1.37        3.60      2.16 o
  -1   7  11      277.54      274.99      7.21 o
   0   7  11      878.52      842.06     17.21 o
   1   7  11       46.71       52.47      4.70 o
   2   7  11      690.92      681.45     14.61 o
   3   7  11        1.39        1.54      2.47 o
   4   7  11      322.81      316.20     12.22 o
   5   7  11        7.52       11.61      4.87 o
  -5   8  11       30.25       34.76      5.80 o
  -4   8  11        1.57        4.60      2.83 o
  -3   8  11       18.13       19.19      3.33 o
  -2   8  11       61.04       66.71      6.33 o
  -1   8  11      399.20      368.95      8.40 o
   0   8  11      508.00      484.16     12.93 o
   1   8  11        3.24        6.50      2.79 o
   2   8  11      446.55      426.42     11.64 o
   3   8  11      985.72      945.22     18.02 o
   4   8  11        4.92        4.75      3.18 o
  -5   9  11       23.31       21.21      6.89 o
  -4   9  11      172.15      174.81     12.04 o
  -3   9  11       19.40       13.69      5.17 o
  -2   9  11      396.86      427.75     11.13 o
  -1   9  11       35.07       37.09      3.80 o
   0   9  11      261.90      238.78     10.70 o
   1   9  11      242.67      211.80      8.21 o
   2   9  11       38.14       33.48      4.35 o
   3   9  11      226.60      226.15      8.89 o
   4   9  11      550.83      537.26     26.72 o
  -4  10  11       56.63       65.63      7.00 o
  -3  10  11      112.84      103.50      6.38 o
  -2  10  11      619.76      635.70     16.64 o
  -1  10  11      141.09      170.12      7.50 o
   0  10  11        9.10       10.71      3.58 o
   1  10  11      924.44      885.11     17.27 o
   2  10  11      295.00      303.44     10.14 o
   3  10  11      309.89      313.20     15.76 o
  -4  11  11      433.98      503.08     26.46 o
  -3  11  11       27.17       22.97      4.25 o
  -2  11  11      155.09      159.18      9.92 o
  -1  11  11       19.29       18.21      4.68 o
   0  11  11      594.48      575.40     13.66 o
   1  11  11      130.92      136.09     10.55 o
   2  11  11      841.66      881.06     17.77 o
   3  11  11       60.12       46.78     12.07 o
  -3  12  11       41.16       64.62     23.56 o
  -2  12  11       22.16       27.56      4.63 o
  -1  12  11      922.71      949.23     20.77 o
   0  12  11        3.11        4.54      2.52 o
   1  12  11      187.03      196.87     23.72 o
   2  12  11      236.14      251.35     33.05 o
  -2  13  11     1172.67     1229.88     36.66 o
  -1  13  11       57.19       95.94     13.72 o
   0  13  11       17.48       17.05      4.77 o
   1  13  11       56.60       57.99      6.98 o
  -4   0  12        3.96       23.82      5.01 o
  -2   0  12     2794.17     2862.19     69.86 o
   0   0  12      164.54      157.14     10.59 o
   2   0  12     1253.01     1254.21     31.47 o
   4   0  12        3.27        1.50      3.82 o
  -5   1  12        1.44        3.74      4.19 o
  -4   1  12      124.00      124.68      6.78 o
  -3   1  12      616.09      646.70     21.60 o
  -2   1  12      641.69      653.59     17.00 o
  -1   1  12       62.83       65.42      6.12 o
   0   1  12      220.10      233.68      8.77 o
   1   1  12     1651.39     1673.65     23.48 o
   2   1  12      571.08      582.00     24.34 o
   3   1  12      339.33      343.53     11.32 o
   4   1  12       91.13       90.98      6.74 o
  -5   2  12      166.52      168.95      7.73 o
  -4   2  12      442.98      482.81     11.82 o
  -3   2  12       13.26       13.62      4.37 o
  -2   2  12     2202.40     2278.93     36.12 o
  -1   2  12       28.48       29.37      3.64 o
   0   2  12     1401.56     1425.56     23.26 o
   1   2  12      103.50      101.49      5.96 o
   2   2  12       68.16       62.21      5.14 o
   3   2  12       39.80       34.18      9.46 o
   4   2  12      331.12      369.76     12.11 o
  -5   3  12       22.83       23.61      3.71 o
  -4   3  12      151.71      150.25      7.04 o
  -3   3  12      905.97      904.30     20.93 o
  -2   3  12        0.24        4.39      3.05 o
  -1   3  12      712.98      744.61     23.46 o
   0   3  12       56.70       63.57      5.37 o
   1   3  12      182.35      181.78      7.40 o
   2   3  12      922.79      863.63     16.42 o
   3   3  12     1007.87     1063.88     22.09 o
   4   3  12      163.82      183.87      9.23 o
  -5   4  12       45.69       53.06      5.18 o
  -4   4  12       87.74      100.65      8.10 o
  -3   4  12       33.81       29.10      4.83 o
  -2   4  12      908.64      863.18     20.41 o
  -1   4  12       16.21       13.30      2.91 o
   0   4  12      661.42      649.73     15.45 o
   1   4  12        8.75        9.17      3.62 o
   2   4  12     1114.94     1139.07     19.36 o
   3   4  12      233.37      252.19     10.06 o
   4   4  12        1.85        2.40      3.60 o
  -5   5  12      177.93      186.85     10.94 o
  -4   5  12      425.85      407.34     12.81 o
  -3   5  12      288.76      289.79     11.83 o
  -2   5  12      170.10      166.14      9.35 o
  -1   5  12      309.43      287.11     11.60 o
   0   5  12        0.89        5.01      2.51 o
   1   5  12      244.81      266.26      8.94 o
   2   5  12      540.11      503.67     14.05 o
   3   5  12       86.97       86.31      6.07 o
   4   5  12        0.02        3.91      3.42 o
  -5   6  12      341.90      346.32     13.92 o
  -4   6  12        1.79        2.82      3.28 o
  -3   6  12      229.05      265.52      9.93 o
  -2   6  12      911.24      937.89     18.99 o
  -1   6  12       66.47       69.79      5.20 o
   0   6  12      519.74      521.73     12.58 o
   1   6  12       85.19       83.13      5.78 o
   2   6  12      642.30      650.72     14.66 o
   3   6  12       30.30       27.52      4.16 o
   4   6  12       96.69       89.76      8.26 o
  -4   7  12       95.51       86.19      9.51 o
  -3   7  12       13.36       15.33      3.14 o
  -2   7  12     1511.44     1548.54     22.59 o
  -1   7  12      753.82      741.27     25.48 o
   0   7  12      246.61      233.00      8.59 o
   1   7  12       94.81       99.44      6.31 o
   2   7  12       26.71       31.67      4.21 o
   3   7  12      176.78      173.09     14.67 o
  -4   8  12       29.84       30.54      9.92 o
  -3   8  12       13.75       11.06      5.14 o
  -2   8  12      779.06      781.75     15.57 o
  -1   8  12        8.01       12.76      4.08 o
   0   8  12        9.71       14.58      3.34 o
   1   8  12       74.18       87.21      6.08 o
   2   8  12      298.87      308.56     10.34 o
   3   8  12        1.59        4.91      4.35 o
  -4   9  12       84.80      107.23     15.35 o
  -3   9  12      668.51      665.95     16.02 o
  -2   9  12        0.95        3.60      2.39 o
  -1   9  12       84.73       94.51      8.06 o
   0   9  12        4.15        6.90      2.69 o
   1   9  12      830.47      836.80     17.15 o
   2   9  12      163.92      179.77      9.47 o
   3   9  12       87.58       78.55      9.33 o
  -3  10  12      141.99      154.56     12.35 o
  -2  10  12      115.11      126.67      7.75 o
  -1  10  12      255.21      249.18     11.83 o
   0  10  12      211.76      227.74      8.94 o
   1  10  12      252.84      281.62     12.67 o
   2  10  12      256.34      237.57     14.36 o
  -2  11  12        9.28        7.71      3.98 o
  -1  11  12     1694.50     1643.17     55.14 o
   0  11  12        3.48        6.35      3.84 o
   1  11  12       78.58       80.74     16.82 o
  -1   0  13     2595.75     2732.79     50.95 o
   1   0  13       16.94       18.19      5.32 o
   3   0  13      214.00      213.01     19.53 o
  -4   1  13      783.08      796.68     24.55 o
  -2   1  13      442.17      546.67     26.97 o
  -1   1  13       13.92       16.59      3.47 o
   0   1  13      109.55      114.95     10.10 o
   1   1  13      114.88      120.88      9.69 o
   2   1  13      162.94      160.69      8.42 o
   3   1  13      275.53      280.84     23.31 o
  -4   2  13      501.23      539.69     17.58 o
  -3   2  13     1126.81     1119.18     44.91 o
  -2   2  13       78.98       83.51      8.89 o
  -1   2  13        6.96        3.77      3.26 o
   0   2  13       47.38       62.35      9.86 o
   1   2  13      642.33      646.39     28.42 o
   2   2  13      135.42      145.21      8.13 o
   3   2  13        1.44        0.00      3.54 o
  -4   3  13     1067.51     1078.56     24.74 o
  -3   3  13        4.04        5.79      6.36 o
  -2   3  13      434.72      449.42     14.83 o
  -1   3  13      441.65      481.57     13.87 o
   0   3  13      209.14      211.23      8.21 o
   1   3  13        0.14        0.09      2.30 o
   2   3  13      175.09      173.22      9.63 o
   3   3  13      230.68      217.83     13.88 o
  -4   4  13       25.81       36.69      7.13 o
  -3   4  13       16.84       25.06      9.87 o
  -2   4  13      213.85      237.76     11.16 o
  -1   4  13     1165.92     1151.14     21.51 o
   0   4  13      291.65      316.69      9.88 o
   1   4  13      696.58      698.50     15.08 o
   2   4  13       27.80       35.85      8.04 o
   3   4  13      561.32      544.11     17.77 o
  -4   5  13       30.51       23.82      6.25 o
  -3   5  13        7.42       13.44      7.80 o
  -2   5  13     1128.60     1101.92     24.65 o
  -1   5  13       13.48       14.24      4.42 o
   0   5  13      128.58      145.08      7.32 o
   1   5  13        0.30        3.90      2.85 o
   2   5  13      325.38      330.36     26.30 o
   3   5  13       29.08       22.30      5.34 o
  -3   6  13      788.27      798.66     25.66 o
  -2   6  13       42.41       52.14      6.20 o
  -1   6  13       29.63       36.74      5.53 o
   0   6  13      681.95      698.20     20.30 o
   1   6  13      434.75      434.75     12.16 o
   2   6  13      323.59      347.84     18.72 o
  -3   7  13       34.77       41.68      5.94 o
  -2   7  13       16.40       17.88      4.34 o
  -1   7  13        0.04        0.00      3.10 o
   0   7  13      224.16      207.36      8.68 o
   1   7  13        7.93        6.36      3.42 o
   2   7  13      142.39      124.00     11.25 o
  -2   8  13      157.45      135.49     11.27 o
  -1   8  13      307.08      291.50     21.86 o
   0   8  13      152.23      150.54     24.61 o
   1   8  13        2.27        0.00      3.26 o
  -1   9  13        0.80        6.25      6.20 o
   0   9  13      647.73      655.52     25.91 o
   0   0  14      114.60      121.13     10.49 o
   2   0  14        8.09       26.92      9.40 o
  -1   1  14       83.35       87.60      8.76 o
   0   1  14      128.06      137.34      7.96 o
   1   1  14        6.10       18.86      8.50 o
  -1   2  14       11.77       13.11      4.21 o
   0   2  14       15.10        9.79      6.46 o
   1   2  14       15.36        9.63      4.88 o
  -2   3  14       81.47      103.45     14.31 o
  -1   3  14      490.31      500.25     16.92 o
   0   3  14      318.83      338.33     23.80 o
   1   3  14      113.23       95.95      9.95 o
  -2   4  14      159.56      162.78     12.56 o
  -1   4  14        4.19        5.63      3.93 o
   0   4  14      422.07      436.12     13.60 o
   1   4  14      440.73      478.53     16.79 o
  -1   5  14      710.44      679.48     24.29 o
   0   5  14      465.70      499.29     17.09 o
 
